# Supplementary material for: Defining the Molecular Character of the Developing and Adult Kidney Podocyte
Source: PLoS One. 2011 Sep 8;6(9):e24640. doi: 10.1371/journal.pone.0024640 (PMC3169617; doi:10.1371/journal.pone.0024640)
Supplement: Table S2 — Functional analysis of 894 podocyte expressed genes. Toppgene (http://toppgene.cchmc.org/), ToppFun was used to analyze the inclusive list of genes showing elevated expression in podocytes. Top molecular functions, biological processes, and cellular components, along with associated genes, are presented. In addition human phenotypes, mouse phenotypes, domains, pathways and diseases are listed. In addition the best candidate regulatory transcription factors, along with candidate target genes, as well as regulatory microRNAs and candidate target genes, are listed. (XLS) [file pone.0024640.s004.xls]

Category	ID	Name	Source	P-value	Hit Count in Query List	Hit Count in Genome	Hit in Query List
GO: Molecular Function	GO:0008092	cytoskeletal protein binding		0	65	579	AIF1L,IQGAP2,ANXA2,SDC4,SDC2,WASL,FYN,RHOA,TMSB10,NPHS1,CAP1,TMSB4X,WIPF3,CORO2B,SBDS,GMFB,DST,GPHN,NDE1,CAPN2,MYH9,MYLK,MYO6,VAMP2,MYO1E,MYO1D,MYO10,DYNLL2,SPTBN1,SPTAN1,PHACTR4,PDLIM5,SSFA2,NEBL,TMOD3,MTSS1,PHACTR2,YWHAH,EZR,CLTC,UTRN,ABI1,ACTR2,CTNNA1,WASF2,PLS3,PARVA,CRYAB,TPM1,VAPB,CTTNBP2,KIF5B,DAG1,ITGB1,EPB41L5,DIAPH2,DAAM2,MACF1,SYNPO,SHROOM3,GABARAP,SGIP1,MPRIP,PTPN3,FMNL2
GO: Molecular Function	GO:0003779	actin binding		0	43	341	AIF1L,IQGAP2,WASL,TMSB10,CAP1,TMSB4X,WIPF3,CORO2B,GMFB,DST,MYH9,MYLK,MYO6,MYO1E,MYO1D,MYO10,SPTBN1,SPTAN1,PHACTR4,PDLIM5,SSFA2,NEBL,TMOD3,MTSS1,PHACTR2,YWHAH,EZR,UTRN,ACTR2,CTNNA1,WASF2,PLS3,PARVA,TPM1,DAG1,ITGB1,DIAPH2,DAAM2,MACF1,SYNPO,SHROOM3,MPRIP,FMNL2
GO: Molecular Function	GO:0030234	enzyme regulator activity		0	74	964	R3HDML,MALT1,FRS2,IQGAP2,ARHGAP24,KAT2B,ANXA4,ANXA3,ANXA5,AKAP11,ANXA1,ANXA2,APP,APLP2,MAP3K5,WASL,DOCK5,ARHGAP5,ARHGAP1,ARHGDIA,ARHGAP18,PLCE1,GPC3,TIMP2,TIMP3,NOD1,PRDX5,GMFB,TBC1D8B,BNIP2,PPP1R11,GDI1,PCOLCE,TXNIP,CDC42BPA,ARHGAP12,MAPKSP1,PHACTR4,MTMR9,PPP1CA,ARHGEF16,ARHGAP32,HSPB2,DOCK4,PHACTR2,CDKN1C,DOCK11,PROS1,PRKAG1,PPP1R7,ABI1,CRIM1,COL4A3,DNAJB6,PLXNB1,CSNK2A1,CST3,SBF2,CD55,ARHGEF12…
GO: Molecular Function	GO:0019904	protein domain specific binding		0.000007	41	517	SH3BGRL2,SIRPA,EPS15,SQSTM1,CLDN1,APP,CD2AP,SDC2,OSTF1,ARHGAP5,ARHGAP1,RHOA,ATP1A1,NPHS1,TJP1,NOD1,WIPF3,NDFIP1,STRN3,STUB1,STXBP1,ARHGEF16,MTSS1,LIN7C,DOCK4,ELMO1,YWHAH,MAGI2,WT1,CLCN3,NLK,PDCD6IP,CTNND1,ITGB1,EPB41L5,ITGA3,QKI,SGIP1,SCAMP1,RAB6A,PTPN12
GO: Molecular Function	GO:0008047	enzyme activator activity		0.000007	35	411	MALT1,FRS2,IQGAP2,ARHGAP24,APP,MAP3K5,ARHGAP5,ARHGAP1,ARHGDIA,ARHGAP18,TIMP2,NOD1,GMFB,TBC1D8B,BNIP2,GDI1,PCOLCE,ARHGAP12,MAPKSP1,ARHGAP32,HSPB2,DOCK4,ABI1,DNAJB6,PLXNB1,ARHGEF12,SRGAP2,JUN,RASA2,ARHGAP29,ARHGAP28,PSAP,SRGAP1,RAB6A,EGF
GO: Molecular Function	GO:0016818	hydrolase activity, acting on acid anhydrides, in phosphorus-containing anhydrides		0.000031	54	803	ABCB7,ACYP1,SMARCA2,TUBB2B,BTAF1,ATP6V0E1,ARF1,ENPP5,ARF3,ARHGAP5,RHOA,RND3,ATP1A1,RRAS,ATP1B3,ATP6V1A,ATP6V1E1,ATP6AP1,SAR1B,ABCA9,DYNLT3,MYL7,MYH9,MYL6,MYO6,MYO1E,MYO1D,MYO10,DYNLL2,DDX3Y,CDK7,ATL3,HSPA8,RRAS2,CETN2,RASL11A,RAB18,RAB21,ATP8B1,CGNL1,PCYOX1,RAB11B,KLC1,KIF5B,ATP6V1F,ABCA5,EHD4,VPS4B,KIAA0564,RAB1A,RAB3B,RAB6A,RAB5B,EIF4A2
GO: Molecular Function	GO:0016817	hydrolase activity, acting on acid anhydrides		0.000033	54	805	ABCB7,ACYP1,SMARCA2,TUBB2B,BTAF1,ATP6V0E1,ARF1,ENPP5,ARF3,ARHGAP5,RHOA,RND3,ATP1A1,RRAS,ATP1B3,ATP6V1A,ATP6V1E1,ATP6AP1,SAR1B,ABCA9,DYNLT3,MYL7,MYH9,MYL6,MYO6,MYO1E,MYO1D,MYO10,DYNLL2,DDX3Y,CDK7,ATL3,HSPA8,RRAS2,CETN2,RASL11A,RAB18,RAB21,ATP8B1,CGNL1,PCYOX1,RAB11B,KLC1,KIF5B,ATP6V1F,ABCA5,EHD4,VPS4B,KIAA0564,RAB1A,RAB3B,RAB6A,RAB5B,EIF4A2
GO: Molecular Function	GO:0017111	nucleoside-triphosphatase activity		0.000038	52	769	ABCB7,SMARCA2,TUBB2B,BTAF1,ATP6V0E1,ARF1,ARF3,ARHGAP5,RHOA,RND3,ATP1A1,RRAS,ATP1B3,ATP6V1A,ATP6V1E1,ATP6AP1,SAR1B,ABCA9,DYNLT3,MYL7,MYH9,MYL6,MYO6,MYO1E,MYO1D,MYO10,DYNLL2,DDX3Y,CDK7,ATL3,HSPA8,RRAS2,CETN2,RASL11A,RAB18,RAB21,ATP8B1,CGNL1,PCYOX1,RAB11B,KLC1,KIF5B,ATP6V1F,ABCA5,EHD4,VPS4B,KIAA0564,RAB1A,RAB3B,RAB6A,RAB5B,EIF4A2
GO: Molecular Function	GO:0016462	pyrophosphatase activity		0.000054	53	800	ABCB7,SMARCA2,TUBB2B,BTAF1,ATP6V0E1,ARF1,ENPP5,ARF3,ARHGAP5,RHOA,RND3,ATP1A1,RRAS,ATP1B3,ATP6V1A,ATP6V1E1,ATP6AP1,SAR1B,ABCA9,DYNLT3,MYL7,MYH9,MYL6,MYO6,MYO1E,MYO1D,MYO10,DYNLL2,DDX3Y,CDK7,ATL3,HSPA8,RRAS2,CETN2,RASL11A,RAB18,RAB21,ATP8B1,CGNL1,PCYOX1,RAB11B,KLC1,KIF5B,ATP6V1F,ABCA5,EHD4,VPS4B,KIAA0564,RAB1A,RAB3B,RAB6A,RAB5B,EIF4A2
GO: Molecular Function	GO:0004857	enzyme inhibitor activity		0.000059	26	295	R3HDML,IQGAP2,KAT2B,ANXA4,ANXA3,ANXA5,ANXA1,ANXA2,APP,APLP2,GPC3,TIMP2,TIMP3,PRDX5,GMFB,PPP1R11,TXNIP,PHACTR4,PHACTR2,CDKN1C,PROS1,CRIM1,COL4A3,CST3,CD55,TRIB2
GO: Molecular Function	GO:0004859	phospholipase inhibitor activity		0.000076	5	13	ANXA4,ANXA3,ANXA5,ANXA1,ANXA2
GO: Molecular Function	GO:0005178	integrin binding		0.000103	12	87	TIMP2,DST,CALR,COL4A3,CYR61,CTGF,ITGB1,ITGB5,ITGA2,ITGA3,NPNT,LAMB2
GO: Molecular Function	GO:0042805	actinin binding		0.000115	5	14	SDC4,NPHS1,PDLIM5,DAG1,ITGB1
GO: Molecular Function	GO:0032403	protein complex binding		0.00021	29	373	FRS2,NES,CD2AP,FYN,TIMP2,STRN3,DST,CALR,VAMP2,MYO1E,SPTBN1,SPTAN1,CDK7,CETN2,PROS1,MAGI2,PDK2,COL4A3,CYR61,CTGF,CTSB,CTSL1,DAG1,ITGB1,ITGB5,ITGA2,ITGA3,NPNT,LAMB2
GO: Molecular Function	GO:0017124	SH3 domain binding		0.000212	14	122	SH3BGRL2,SIRPA,EPS15,CD2AP,OSTF1,ARHGAP1,WIPF3,MTSS1,DOCK4,ELMO1,PDCD6IP,QKI,SGIP1,PTPN12
GO: Molecular Function	GO:0008430	selenium binding		0.000235	5	16	SEPW1,SEPP1,GPX4,SELT,C17orf37
GO: Molecular Function	GO:0005509	calcium ion binding		0.000281	44	670	FAT1,MAN1A2,EDEM3,EPS15,AIF1L,ANXA4,ANXA3,ANXA5,S100A10,ANXA1,ANXA2,FAM188A,PLCE1,PPP2R3C,FKBP14,PLSCR2,TBC1D8B,CBARA1,DST,BNIP2,CCDC47,CANX,MYL7,CAPN2,CAPNS1,CALM2,MYL6,CALR,S100G,CBLB,SPARC,SPTAN1,CETN2,PROS1,EFHA1,UTRN,PLS3,DAG1,MACF1,EHD4,NPNT,EML1,SULF1,EGF
GO: Molecular Function	GO:0004177	aminopeptidase activity		0.000286	7	35	PGCP,DPP8,CTSL1,ERAP1,LNPEP,DPP4,ENPEP
GO: Molecular Function	GO:0008238	exopeptidase activity		0.000323	12	98	AEBP1,USP13,C15orf24,PGCP,DPP8,ZMPSTE24,CPD,CTSL1,ERAP1,LNPEP,DPP4,ENPEP
GO: Molecular Function	GO:0055102	lipase inhibitor activity		0.000323	5	17	ANXA4,ANXA3,ANXA5,ANXA1,ANXA2
GO: Molecular Function	GO:0051393	alpha-actinin binding		0.000355	4	10	SDC4,NPHS1,DAG1,ITGB1
GO: Molecular Function	GO:0000146	microfilament motor activity		0.000434	5	18	MYL7,MYH9,MYO6,MYO1E,MYO1D
GO: Molecular Function	GO:0004674	protein serine/threonine kinase activity		0.000518	31	432	HSPB8,CPNE3,AKT2,LATS2,MAP3K5,MAST4,BMPR1A,PAK1,CAMK2D,CDKL5,MYLK,CDC42BPA,NEK7,NEK1,GRK5,CDK7,PRKCI,PRKG1,PRKAG1,PRKAA2,OXSR1,NLK,AKT3,HIPK3,CSNK2A1,PHKA2,CSNK1A1,MST4,ZAK,UHMK1,MARK2
GO: Molecular Function	GO:0019899	enzyme binding		0.000526	51	835	ABAT,EPHX1,SQSTM1,AKT2,KAT2B,AKAP11,ANXA2,SDC4,FYN,DOCK5,ATP1A1,PLCE1,NPR1,ATP6V0A1,STRN3,PAK1,STUB1,STXBP1,MYLK,CALR,TXNIP,CBLB,GRK5,PDLIM5,TRAK2,DOCK4,DOCK11,YWHAH,MAGI2,PRKAG1,VIM,NLK,AKT3,PDE3B,CTNND1,CST3,VAPB,SBF2,TENC1,CYLD,RB1,ITGB1,DIAPH2,DAAM2,TRIB2,BAG5,DPP4,SRGAP1,RAB6A,PTPN3,FMNL2
GO: Molecular Function	GO:0046961	proton-transporting ATPase activity, rotational mechanism		0.00057	5	19	ATP6V0E1,ATP6V1A,ATP6V1E1,ATP6AP1,ATP6V1F
GO: Molecular Function	GO:0004672	protein kinase activity		0.000595	40	613	HSPB8,CPNE3,AKT2,LATS2,MAP3K5,FYN,MERTK,NPR1,MAST4,BMPR1A,PAK1,CAMK2D,CDKL5,MYLK,CDC42BPA,NEK7,NEK1,GRK5,CDK7,POLR2L,PRKCI,PRKG1,PRKAG1,PRKAA2,OXSR1,NLK,AKT3,CRIM1,PDK2,HIPK3,CSNK2A1,PHKA2,CSNK1A1,JAK1,TRIB2,MST4,ZAK,UHMK1,MARK2,PTPN3
GO: Molecular Function	GO:0005544	calcium-dependent phospholipid binding		0.000646	6	29	CPNE3,ANXA4,ANXA3,ANXA5,ANXA1,ANXA2
GO: Molecular Function	GO:0060589	nucleoside-triphosphatase regulator activity		0.000657	33	477	IQGAP2,ARHGAP24,ANXA2,WASL,DOCK5,ARHGAP5,ARHGAP1,ARHGDIA,ARHGAP18,PLCE1,TBC1D8B,BNIP2,GDI1,CDC42BPA,ARHGAP12,ARHGEF16,ARHGAP32,DOCK4,DOCK11,DNAJB6,PLXNB1,ARHGEF12,PSD3,ARHGEF18,SRGAP2,JUN,RASA2,ARHGAP29,ARHGAP28,RHPN1,PLEKHG1,SRGAP1,RAB6A
GO: Molecular Function	GO:0008373	sialyltransferase activity		0.000737	5	20	ST6GALNAC3,ST3GAL3,ST3GAL1,ST6GAL1,ST6GALNAC6
GO: Molecular Function	GO:0050840	extracellular matrix binding		0.000787	7	41	SPARC,VEGFA,CYR61,DAG1,ITGB1,ITGA2,ITGA3
GO: Molecular Function	GO:0042802	identical protein binding		0.000895	50	834	ABAT,ACADM,HSPB8,SQSTM1,CLDN1,ANXA1,APP,APLP2,APLP1,MAP3K5,OSTF1,FYN,ARHGDIA,MOCS2,NPR3,NOD1,CLDN5,SCHIP1,P2RX4,BMPR1A,DYNLT3,GPHN,NDE1,STUB1,STXBP1,MYH9,CDC42BPA,TRA2A,ATL3,GSTA4,CLCN3,OXSR1,VEGFA,IL6ST,PDK2,NAMPT,CRYAB,TPM1,VAPB,SBF2,JUN,ITGB1,ROBO2,ITGA2,MGLL,MST4,FNBP1,ZNF423,DPP4,ZAK
GO: Molecular Function	GO:0003924	GTPase activity		0.001052	19	227	TUBB2B,ARF1,ARF3,ARHGAP5,RHOA,RND3,RRAS,SAR1B,ATL3,RRAS2,RASL11A,RAB18,RAB21,RAB11B,EHD4,RAB1A,RAB3B,RAB6A,RAB5B
GO: Molecular Function	GO:0019900	kinase binding		0.001057	23	299	SQSTM1,AKT2,KAT2B,AKAP11,SDC4,FYN,ATP1A1,NPR1,PAK1,STUB1,STXBP1,CBLB,GRK5,PDLIM5,PRKAG1,VIM,AKT3,PDE3B,CTNND1,TENC1,CYLD,RB1,ITGB1
GO: Molecular Function	GO:0001968	fibronectin binding		0.001175	5	22	SDC4,VEGFA,CTGF,ITGB1,ITGA3
GO: Molecular Function	GO:0045296	cadherin binding		0.001175	5	22	CTNNAL1,CD2AP,P2RX4,CTNNA1,CTNND1
GO: Molecular Function	GO:0042623	ATPase activity, coupled		0.001536	22	289	ABCB7,SMARCA2,ATP6V0E1,ATP1A1,ATP1B3,ATP6V1A,ATP6V1E1,ATP6AP1,MYL7,MYH9,MYL6,MYO1E,MYO1D,DDX3Y,CDK7,HSPA8,CETN2,ATP8B1,PCYOX1,ATP6V1F,VPS4B,EIF4A2
GO: Molecular Function	GO:0019208	phosphatase regulator activity		0.001622	8	59	FRS2,PPP1R11,PHACTR4,PPP1CA,PHACTR2,PPP1R7,CSNK2A1,SBF2
GO: Molecular Function	GO:0030695	GTPase regulator activity		0.001646	31	464	IQGAP2,ARHGAP24,ANXA2,WASL,DOCK5,ARHGAP5,ARHGAP1,ARHGDIA,ARHGAP18,PLCE1,TBC1D8B,BNIP2,GDI1,CDC42BPA,ARHGAP12,ARHGEF16,ARHGAP32,DOCK4,DOCK11,PLXNB1,ARHGEF12,PSD3,ARHGEF18,SRGAP2,JUN,RASA2,ARHGAP29,ARHGAP28,RHPN1,PLEKHG1,SRGAP1
GO: Molecular Function	GO:0019798	procollagen-proline dioxygenase activity		0.001682	3	7	P4HA1,P4HB,LEPREL1
GO: Molecular Function	GO:0005520	insulin-like growth factor binding		0.001782	5	24	CRIM1,CYR61,IGFBP7,CTGF,HTRA1
GO: Molecular Function	GO:0042625	ATPase activity, coupled to transmembrane movement of ions		0.002033	9	75	ATP6V0E1,ATP1A1,ATP1B3,ATP6V1A,ATP6V1E1,ATP6AP1,ATP8B1,PCYOX1,ATP6V1F
GO: Molecular Function	GO:0050839	cell adhesion molecule binding		0.00205	7	48	CTNNAL1,CD2AP,P2RX4,EZR,CTNNA1,CTNND1,NPTN
GO: Molecular Function	GO:0005100	Rho GTPase activator activity		0.002116	6	36	ARHGAP5,ARHGAP1,DOCK4,JUN,ARHGAP29,SRGAP1
GO: Molecular Function	GO:0051015	actin filament binding		0.00224	8	62	AIF1L,MYH9,MYO6,EZR,UTRN,CTNNA1,TPM1,MACF1
GO: Molecular Function	GO:0016887	ATPase activity		0.002411	25	357	ABCB7,SMARCA2,ATP6V0E1,ATP1A1,ATP1B3,ATP6V1A,ATP6V1E1,ATP6AP1,ABCA9,MYL7,MYH9,MYL6,MYO1E,MYO1D,DDX3Y,CDK7,HSPA8,CETN2,ATP8B1,PCYOX1,ATP6V1F,ABCA5,VPS4B,KIAA0564,EIF4A2
GO: Molecular Function	GO:0004197	cysteine-type endopeptidase activity		0.002443	9	77	MALT1,CFLAR,USP13,USP9X,CAPN2,CAPNS1,CTSB,CTSO,CTSL1
GO: Molecular Function	GO:0031543	peptidyl-proline dioxygenase activity		0.002616	3	8	P4HA1,P4HB,LEPREL1
GO: Molecular Function	GO:0005096	GTPase activator activity		0.002717	20	265	IQGAP2,ARHGAP24,ARHGAP5,ARHGAP1,ARHGDIA,ARHGAP18,TBC1D8B,BNIP2,GDI1,ARHGAP12,ARHGAP32,DOCK4,PLXNB1,ARHGEF12,SRGAP2,JUN,RASA2,ARHGAP29,ARHGAP28,SRGAP1
GO: Molecular Function	GO:0005518	collagen binding		0.002924	7	51	PAK1,PCOLCE,SPARC,ITGB1,ITGA2,ITGA3,DPP4
GO: Molecular Function	GO:0008235	metalloexopeptidase activity		0.003221	6	39	AEBP1,PGCP,ZMPSTE24,CPD,ERAP1,ENPEP
GO: Molecular Function	GO:0019901	protein kinase binding		0.003773	19	254	SQSTM1,AKT2,KAT2B,AKAP11,SDC4,NPR1,PAK1,STXBP1,CBLB,GRK5,PDLIM5,PRKAG1,VIM,AKT3,PDE3B,CTNND1,TENC1,CYLD,ITGB1
GO: Molecular Function	GO:0042277	peptide binding		0.003773	19	254	TUBB2B,F2R,MME,NPR3,NPR1,CALR,OGT,GPX4,GSTA4,CLTB,CLTC,CTSD,CTSB,CTSL1,CSNK1A1,ITGB1,ITGAV,LNPEP,DPP4
GO: Molecular Function	GO:0003756	protein disulfide isomerase activity		0.003814	3	9	TMX3,P4HB,PDIA6
GO: Molecular Function	GO:0016864	intramolecular oxidoreductase activity, transposing S-S bonds		0.003814	3	9	TMX3,P4HB,PDIA6
GO: Molecular Function	GO:0005543	phospholipid binding		0.003936	17	218	PLEKHA5,CPNE3,ANXA4,ANXA3,ANXA5,MYOF,ANXA1,ANXA2,PITPNB,VAMP2,GRK5,ARHGAP32,PRKCI,SBF2,SGIP1,SNX13,SH3PXD2A
GO: Molecular Function	GO:0016941	natriuretic peptide receptor activity		0.004178	2	3	NPR3,NPR1
GO: Molecular Function	GO:0019834	phospholipase A2 inhibitor activity		0.004178	2	3	ANXA3,ANXA1
GO: Molecular Function	GO:0015631	tubulin binding		0.004345	12	132	FYN,SBDS,DST,NDE1,TMOD3,CRYAB,VAPB,KIF5B,DAG1,MACF1,GABARAP,SGIP1
GO: Molecular Function	GO:0016773	phosphotransferase activity, alcohol group as acceptor		0.004463	42	728	HSPB8,CPNE3,AKT2,LATS2,MAP3K5,FYN,MERTK,NPR1,MAST4,BMPR1A,PAK1,CAMK2D,CDKL5,MYLK,CDC42BPA,NEK7,NEK1,GRK5,CDK7,POLR2L,PRKCI,PRKG1,PRKAG1,PANK1,PRKAA2,OXSR1,NLK,AKT3,CRIM1,UCK2,PDK2,HIPK3,CSNK2A1,PHKA2,CSNK1A1,JAK1,TRIB2,MST4,ZAK,UHMK1,MARK2,PTPN3
GO: Molecular Function	GO:0005080	protein kinase C binding		0.004706	6	42	SQSTM1,AKT2,SDC4,GRK5,PDLIM5,AKT3
GO: Molecular Function	GO:0005516	calmodulin binding		0.004872	13	151	ADCY1,IQGAP2,STRN3,CAMK2D,MYH9,MYLK,MYO6,VAMP2,MYO1E,MYO1D,SPTBN1,SPTAN1,PHKA2
GO: Molecular Function	GO:0043531	ADP binding		0.004956	5	30	ATP1A1,MYH9,MYO6,HSPA8,CYB5R3
GO: Molecular Function	GO:0048551	metalloenzyme inhibitor activity		0.005296	3	10	TIMP2,TIMP3,COL4A3
GO: Molecular Function	GO:0008191	metalloendopeptidase inhibitor activity		0.005296	3	10	TIMP2,TIMP3,COL4A3
GO: Molecular Function	GO:0016862	intramolecular oxidoreductase activity, interconverting keto- and enol-groups		0.005296	3	10	TMX3,P4HB,PDIA6
GO: Molecular Function	GO:0019829	cation-transporting ATPase activity		0.005729	5	31	ATP6V0E1,ATP6V1A,ATP6V1E1,ATP6AP1,ATP6V1F
GO: Molecular Function	GO:0005102	receptor binding		0.006171	58	1097	ADM,ENDOU,FRS2,SQSTM1,ALCAM,F2R,NES,ANXA5,S100A10,ANXA1,APP,CD2AP,APLP1,FYN,GLG1,TIMP2,CMTM6,GMFB,DST,P2RX4,GPHN,CANX,CALR,CDK7,TRAK2,MTSS1,HSPA8,YWHAH,VEGFA,IL6ST,COL4A3,CYR61,CTGF,CTNND1,PLXNB1,BCAP31,NAMPT,VTCN1,ARHGEF12,TENC1,JAK1,RB1,ITGB1,ANGPTL2,ITGB5,ITGA2,ITGA3,DIAPH2,GABARAP,SPRED2,ERAP1,PTCH1,NPNT,DPP4,LAMB2,NPTN,EGF,EFNB1
GO: Molecular Function	GO:0005083	small GTPase regulator activity		0.006698	21	307	IQGAP2,ANXA2,WASL,ARHGAP5,ARHGAP1,ARHGDIA,TBC1D8B,GDI1,CDC42BPA,ARHGEF16,DOCK4,DOCK11,ARHGEF12,PSD3,ARHGEF18,JUN,RASA2,ARHGAP29,RHPN1,PLEKHG1,SRGAP1
GO: Molecular Function	GO:0008289	lipid binding		0.006799	30	490	ACADM,PLEKHA5,CPNE3,ANXA4,ANXA3,ANXA5,MYOF,ANXA1,ANXA2,PITPNB,ACBD5,ATP5G2,FNBP1L,VAMP2,S100G,HADHA,GRK5,ARHGAP32,PRKCI,AP2M1,SBF2,MGLL,SGIP1,PTCH1,FNBP1,PSAP,OSBPL8,OSBPL9,SNX13,SH3PXD2A
GO: Molecular Function	GO:0030898	actin-dependent ATPase activity		0.00708	3	11	MYH9,MYL6,MYO1D
GO: Molecular Function	GO:0070001	aspartic-type peptidase activity		0.007265	4	21	SPPL2A,CTSD,PSENEN,NAPSA
GO: Molecular Function	GO:0004190	aspartic-type endopeptidase activity		0.007265	4	21	SPPL2A,CTSD,PSENEN,NAPSA
GO: Molecular Function	GO:0031418	L-ascorbic acid binding		0.007265	4	21	P4HA1,PAM,LEPREL1,PLOD2
GO: Molecular Function	GO:0017048	Rho GTPase binding		0.007401	6	46	DOCK4,DOCK11,DIAPH2,DAAM2,SRGAP1,FMNL2
GO: Molecular Function	GO:0008017	microtubule binding		0.007456	9	91	SBDS,DST,NDE1,TMOD3,CRYAB,KIF5B,MACF1,GABARAP,SGIP1
GO: Molecular Function	GO:0019001	guanyl nucleotide binding		0.008131	25	393	SUCLG2,TUBB2B,ARF1,ARF3,DOCK5,ARHGAP5,RHOA,RND3,RRAS,NPR1,SAR1B,ATL3,DOCK4,RRAS2,DOCK11,PRKG1,RASL11A,RAB18,RAB21,RAB11B,EHD4,RAB1A,RAB3B,RAB6A,RAB5B
GO: Molecular Function	GO:0032561	guanyl ribonucleotide binding		0.008131	25	393	SUCLG2,TUBB2B,ARF1,ARF3,DOCK5,ARHGAP5,RHOA,RND3,RRAS,NPR1,SAR1B,ATL3,DOCK4,RRAS2,DOCK11,PRKG1,RASL11A,RAB18,RAB21,RAB11B,EHD4,RAB1A,RAB3B,RAB6A,RAB5B
GO: Molecular Function	GO:0031730	CCR5 chemokine receptor binding		0.008146	2	4	NES,JAK1
GO: Molecular Function	GO:0031545	peptidyl-proline 4-dioxygenase activity		0.008146	2	4	P4HA1,P4HB
GO: Molecular Function	GO:0030347	syntaxin-2 binding		0.008146	2	4	STXBP1,STXBP3
GO: Molecular Function	GO:0004656	procollagen-proline 4-dioxygenase activity		0.008146	2	4	P4HA1,P4HB
GO: Molecular Function	GO:0030984	kininogen binding		0.008146	2	4	CTSB,CTSL1
GO: Molecular Function	GO:0070053	thrombospondin receptor activity		0.008146	2	4	SDC4,CD47
GO: Molecular Function	GO:0003774	motor activity		0.008148	12	143	DYNLT3,MYL7,MYH9,MYL6,MYO6,MYO1E,MYO1D,MYO10,DYNLL2,CGNL1,KLC1,KIF5B
GO: Molecular Function	GO:0042626	ATPase activity, coupled to transmembrane movement of substances		0.008829	10	110	ABCB7,ATP6V0E1,ATP1A1,ATP1B3,ATP6V1A,ATP6V1E1,ATP6AP1,ATP8B1,PCYOX1,ATP6V1F
GO: Molecular Function	GO:0016820	hydrolase activity, acting on acid anhydrides, catalyzing transmembrane movement of substances		0.008829	10	110	ABCB7,ATP6V0E1,ATP1A1,ATP1B3,ATP6V1A,ATP6V1E1,ATP6AP1,ATP8B1,PCYOX1,ATP6V1F
GO: Molecular Function	GO:0010576	metalloenzyme regulator activity		0.009177	3	12	TIMP2,TIMP3,COL4A3
GO: Molecular Function	GO:0043492	ATPase activity, coupled to movement of substances		0.009385	10	111	ABCB7,ATP6V0E1,ATP1A1,ATP1B3,ATP6V1A,ATP6V1E1,ATP6AP1,ATP8B1,PCYOX1,ATP6V1F
GO: Molecular Function	GO:0005525	GTP binding		0.009592	24	378	SUCLG2,TUBB2B,ARF1,ARF3,DOCK5,ARHGAP5,RHOA,RND3,RRAS,NPR1,SAR1B,ATL3,DOCK4,RRAS2,DOCK11,RASL11A,RAB18,RAB21,RAB11B,EHD4,RAB1A,RAB3B,RAB6A,RAB5B
GO: Molecular Function	GO:0051219	phosphoprotein binding		0.010047	6	49	SIRPA,BTRC,PDE3B,CSNK1A1,RB1,PTPN3
GO: Molecular Function	GO:0016301	kinase activity		0.010407	46	855	HSPB8,CPNE3,AKT2,LATS2,MAP3K5,FYN,MERTK,NPR1,MAST4,BMPR1A,PAK1,CAMK2D,CDKL5,MYLK,CDC42BPA,NEK7,NEK1,GRK5,CDK7,SGMS1,POLR2L,CDKN1C,PRKCI,PRKG1,PRKAG1,PANK1,PRKAA2,OXSR1,NLK,AKT3,CRIM1,UCK2,PDK2,HIPK3,MPP5,CSNK2A1,PHKA2,CSNK1A1,JAK1,TRIB2,MST4,ZAK,UHMK1,MARK2,PPIP5K2,PTPN3
GO: Molecular Function	GO:0019888	protein phosphatase regulator activity		0.011062	6	50	PPP1R11,PHACTR4,PPP1CA,PHACTR2,PPP1R7,CSNK2A1
GO: Molecular Function	GO:0043236	laminin binding		0.011795	4	24	DAG1,ITGB1,ITGA2,ITGA3
GO: Molecular Function	GO:0008599	protein phosphatase type 1 regulator activity		0.013237	2	5	PPP1CA,PPP1R7
GO: Molecular Function	GO:0046933	hydrogen ion transporting ATP synthase activity, rotational mechanism		0.014354	3	14	ATP6V1A,ATP6AP1,ATP6V1F
GO: Molecular Function	GO:0019207	kinase regulator activity		0.014848	10	119	MALT1,KAT2B,AKAP11,GMFB,MAPKSP1,CDKN1C,PRKAG1,ABI1,TRIB2,EGF
GO: Molecular Function	GO:0015405	P-P-bond-hydrolysis-driven transmembrane transporter activity		0.016524	10	121	ABCB7,ATP6V0E1,ATP1A1,ATP1B3,ATP6V1A,ATP6V1E1,ATP6AP1,ATP8B1,PCYOX1,ATP6V1F
GO: Molecular Function	GO:0015399	primary active transmembrane transporter activity		0.016524	10	121	ABCB7,ATP6V0E1,ATP1A1,ATP1B3,ATP6V1A,ATP6V1E1,ATP6AP1,ATP8B1,PCYOX1,ATP6V1F
GO: Molecular Function	GO:0016706	oxidoreductase activity, acting on paired donors, with incorporation or reduction of molecular oxygen, 2-oxoglutarate as one donor, and incorporation of one atom each of oxygen into both donors		0.016806	5	40	JHDM1D,P4HA1,P4HB,LEPREL1,PLOD2
GO: Molecular Function	GO:0061134	peptidase regulator activity		0.017172	14	196	R3HDML,APP,APLP2,MAP3K5,GPC3,TIMP2,TIMP3,NOD1,PRDX5,PCOLCE,PROS1,CRIM1,COL4A3,CST3
GO: Molecular Function	GO:0017075	syntaxin-1 binding		0.017446	3	15	STXBP1,STXBP3,VAMP2
GO: Molecular Function	GO:0046983	protein dimerization activity		0.018733	40	751	SUCLG2,ABAT,SQSTM1,ANXA1,MAP3K5,NPR3,TCF21,SCHIP1,P4HB,P2RX4,BMPR1A,CREB3L2,GPHN,STUB1,CAPN2,CAPNS1,MYH9,SUPT4H1,SPTAN1,NFE2L1,GSTA4,ATF6,CLCN3,VEGFA,PDCD6IP,IL6ST,PDK2,NAMPT,CRYAB,TPM1,VAPB,SBF2,JUN,ITGB1,ROBO2,ITGA2,ITGA3,MGLL,ZNF423,DPP4
GO: Molecular Function	GO:0005092	GDP-dissociation inhibitor activity		0.019361	2	6	ARHGDIA,GDI1
GO: Molecular Function	GO:0050291	sphingosine N-acyltransferase activity		0.019361	2	6	LASS2,LASS6
GO: Molecular Function	GO:0032454	histone demethylase activity (H3-K9 specific)		0.019361	2	6	JHDM1D,KDM4C
GO: Molecular Function	GO:0005138	interleukin-6 receptor binding		0.019361	2	6	IL6ST,ERAP1
GO: Molecular Function	GO:0035197	siRNA binding		0.019361	2	6	EIF2C2,TLR7
GO: Molecular Function	GO:0005247	voltage-gated chloride channel activity		0.02088	3	16	CLIC3,CLIC5,CLCN3
GO: Molecular Function	GO:0004115	3',5'-cyclic-AMP phosphodiesterase activity		0.02088	3	16	PDE3B,PDE4B,PDE7B
GO: Molecular Function	GO:0005099	Ras GTPase activator activity		0.021257	9	108	IQGAP2,ARHGAP5,ARHGAP1,TBC1D8B,DOCK4,JUN,RASA2,ARHGAP29,SRGAP1
GO: Molecular Function	GO:0005254	chloride channel activity		0.021655	7	74	CLIC3,GABRA4,GABRB1,CLIC5,CLCN3,SLC26A7,CLCC1
GO: Molecular Function	GO:0008307	structural constituent of muscle		0.022425	5	43	MYOM2,MYL6,NEBL,TPM1,DAG1
GO: Molecular Function	GO:0070011	peptidase activity, acting on L-amino acid peptides		0.022465	32	582	MALT1,ENDOU,AEBP1,CFLAR,USP13,MME,OTUD7B,NRD1,C15orf24,APH1A,USP9X,PGCP,DPP8,ZMPSTE24,CAPN2,CAPNS1,MMP23B,CPD,SPPL2A,PLAT,CTSD,CTSB,CTSO,CTSL1,PSENEN,CYLD,ERAP1,NAPSA,LNPEP,HTRA1,DPP4,ENPEP
GO: Molecular Function	GO:0016791	phosphatase activity		0.024952	17	266	ACPP,PTPN21,ATP1A1,STYX,CDC14A,MTMR9,PPP1CA,SACM1L,TENC1,PHPT1,LPIN2,PPIP5K2,PTPN3,PTPN12,PTPN14,PTPRJ,PTPRO
GO: Molecular Function	GO:0016705	oxidoreductase activity, acting on paired donors, with incorporation or reduction of molecular oxygen		0.026179	11	149	SCD,JHDM1D,PRDX5,P4HA1,P4HB,PAM,DEGS1,LEPREL1,GPX4,PLOD2,PARK7
GO: Molecular Function	GO:0008046	axon guidance receptor activity		0.026433	2	7	SEMA5A,ROBO2
GO: Molecular Function	GO:0004679	AMP-activated protein kinase activity		0.026433	2	7	PRKAG1,PRKAA2
GO: Molecular Function	GO:0008234	cysteine-type peptidase activity		0.027327	11	150	MALT1,CFLAR,USP13,OTUD7B,USP9X,CAPN2,CAPNS1,CTSB,CTSO,CTSL1,CYLD
GO: Molecular Function	GO:0042578	phosphoric ester hydrolase activity		0.031789	21	358	ACPP,PTPN21,ATP1A1,PLCE1,STYX,CDC14A,MTMR9,PPP1CA,SACM1L,PDE3B,PDE4B,TENC1,PHPT1,PDE7B,LPIN2,PPIP5K2,PTPN3,PTPN12,PTPN14,PTPRJ,PTPRO
GO: Molecular Function	GO:0001671	ATPase activator activity		0.034372	2	8	DNAJB6,RAB6A
GO: Molecular Function	GO:0004128	cytochrome-b5 reductase activity		0.034372	2	8	CYB5R4,CYB5R3
GO: Molecular Function	GO:0051920	peroxiredoxin activity		0.034372	2	8	PRDX5,PARK7
GO: Molecular Function	GO:0004571	mannosyl-oligosaccharide 1,2-alpha-mannosidase activity		0.034372	2	8	MAN1A2,EDEM3
GO: Molecular Function	GO:0019003	GDP binding		0.034815	4	33	SUCLG2,RRAS,RAB21,RAB11B
GO: Molecular Function	GO:0008233	peptidase activity		0.037137	32	607	MALT1,ENDOU,AEBP1,CFLAR,USP13,MME,OTUD7B,NRD1,C15orf24,APH1A,USP9X,PGCP,DPP8,ZMPSTE24,CAPN2,CAPNS1,MMP23B,CPD,SPPL2A,PLAT,CTSD,CTSB,CTSO,CTSL1,PSENEN,CYLD,ERAP1,NAPSA,LNPEP,HTRA1,DPP4,ENPEP
GO: Molecular Function	GO:0030165	PDZ domain binding		0.037516	7	83	CLDN1,SDC2,ARHGEF16,LIN7C,DOCK4,MAGI2,CLCN3
GO: Molecular Function	GO:0005253	anion channel activity		0.037516	7	83	CLIC3,GABRA4,GABRB1,CLIC5,CLCN3,SLC26A7,CLCC1
GO: Molecular Function	GO:0030792	methylarsonite methyltransferase activity		0.037821	1	1	AS3MT
GO: Molecular Function	GO:0060001	minus-end directed microfilament motor activity		0.037821	1	1	MYO6
GO: Molecular Function	GO:0001761	beta-alanine transmembrane transporter activity		0.037821	1	1	SLC6A6
GO: Molecular Function	GO:0060422	peptidyl-dipeptidase inhibitor activity		0.037821	1	1	GPC3
GO: Molecular Function	GO:0015132	prostaglandin transmembrane transporter activity		0.037821	1	1	SLCO2A1
GO: Molecular Function	GO:0004310	farnesyl-diphosphate farnesyltransferase activity		0.037821	1	1	FDFT1
GO: Molecular Function	GO:0005369	taurine:sodium symporter activity		0.037821	1	1	SLC6A6
GO: Molecular Function	GO:0071714	icosanoid transmembrane transporter activity		0.037821	1	1	SLCO2A1
GO: Molecular Function	GO:0008555	chloride-transporting ATPase activity		0.037821	1	1	PCYOX1
GO: Molecular Function	GO:0016937	short-branched-chain-acyl-CoA dehydrogenase activity		0.037821	1	1	ACADSB
GO: Molecular Function	GO:0045130	keratan sulfotransferase activity		0.037821	1	1	CHST1
GO: Molecular Function	GO:0034602	oxoglutarate dehydrogenase (NAD+) activity		0.037821	1	1	OGDH
GO: Molecular Function	GO:0031695	alpha-2B adrenergic receptor binding		0.037821	1	1	APLP1
GO: Molecular Function	GO:0008118	N-acetyllactosaminide alpha-2,3-sialyltransferase activity		0.037821	1	1	ST3GAL3
GO: Molecular Function	GO:0004132	dCMP deaminase activity		0.037821	1	1	DCTD
GO: Molecular Function	GO:0001735	prenylcysteine oxidase activity		0.037821	1	1	PCYOX1
GO: Molecular Function	GO:0004504	peptidylglycine monooxygenase activity		0.037821	1	1	PAM
GO: Molecular Function	GO:0030366	Mo-molybdopterin synthase activity		0.037821	1	1	MOCS2
GO: Molecular Function	GO:0051996	squalene synthase activity		0.037821	1	1	FDFT1
GO: Molecular Function	GO:0016515	interleukin-13 receptor activity		0.037821	1	1	IL13RA1
GO: Molecular Function	GO:0047280	nicotinamide phosphoribosyltransferase activity		0.037821	1	1	NAMPT
GO: Molecular Function	GO:0005368	taurine transmembrane transporter activity		0.037821	1	1	SLC6A6
GO: Molecular Function	GO:0015019	heparan-alpha-glucosaminide N-acetyltransferase activity		0.037821	1	1	HGSNAT
GO: Molecular Function	GO:0019973	interleukin-13 binding		0.037821	1	1	IL13RA1
GO: Molecular Function	GO:0004598	peptidylamidoglycolate lyase activity		0.037821	1	1	PAM
GO: Molecular Function	GO:0033961	cis-stilbene-oxide hydrolase activity		0.037821	1	1	EPHX1
GO: Molecular Function	GO:0003867	4-aminobutyrate transaminase activity		0.037821	1	1	ABAT
GO: Molecular Function	GO:0032145	succinate-semialdehyde dehydrogenase binding		0.037821	1	1	ABAT
GO: Molecular Function	GO:0005367	myo-inositol:sodium symporter activity		0.037821	1	1	SLC5A3
GO: Molecular Function	GO:0070991	medium-chain-acyl-CoA dehydrogenase activity		0.037821	1	1	ACADM
GO: Molecular Function	GO:0070551	endoribonuclease activity, cleaving siRNA-paired mRNA		0.037821	1	1	EIF2C2
GO: Molecular Function	GO:0030791	arsenite methyltransferase activity		0.037821	1	1	AS3MT
GO: Molecular Function	GO:0033919	glucan 1,3-alpha-glucosidase activity		0.037821	1	1	GANAB
GO: Molecular Function	GO:0034601	oxoglutarate dehydrogenase [NAD(P)+] activity		0.037821	1	1	OGDH
GO: Molecular Function	GO:0047298	(S)-3-amino-2-methylpropionate transaminase activity		0.037821	1	1	ABAT
GO: Molecular Function	GO:0035497	cAMP response element binding		0.037821	1	1	CREB3L2
GO: Molecular Function	GO:0005151	interleukin-1, Type II receptor binding		0.037821	1	1	ERAP1
GO: Molecular Function	GO:0004336	galactosylceramidase activity		0.037821	1	1	GALC
GO: Molecular Function	GO:0031700	adrenomedullin receptor binding		0.037821	1	1	ADM
GO: Molecular Function	GO:0019838	growth factor binding		0.038404	9	120	GLG1,NRD1,FGFBP1,IL6ST,CRIM1,CYR61,IGFBP7,CTGF,HTRA1
GO: Molecular Function	GO:0030414	peptidase inhibitor activity		0.04086	11	160	R3HDML,APP,APLP2,GPC3,TIMP2,TIMP3,PRDX5,PROS1,CRIM1,COL4A3,CST3
GO: Molecular Function	GO:0019209	kinase activator activity		0.042013	4	35	MALT1,MAPKSP1,ABI1,EGF
GO: Molecular Function	GO:0016667	oxidoreductase activity, acting on a sulfur group of donors		0.042894	5	51	TMX3,TXNDC12,P4HB,PDIA6,PCYOX1
GO: Molecular Function	GO:0051787	misfolded protein binding		0.043103	2	9	EDEM3,STUB1
GO: Molecular Function	GO:0008158	hedgehog receptor activity		0.043103	2	9	C6orf138,PTCH1
GO: Molecular Function	GO:0016653	oxidoreductase activity, acting on NADH or NADPH, heme protein as acceptor		0.043103	2	9	CYB5R4,CYB5R3
GO: Molecular Function	GO:0050811	GABA receptor binding		0.043103	2	9	TRAK2,GABARAP
GO: Molecular Function	GO:0016801	hydrolase activity, acting on ether bonds		0.043103	2	9	EPHX1,AHCYL2
GO: Molecular Function	GO:0003785	actin monomer binding		0.043103	2	9	TMSB10,MTSS1
GO: Molecular Function	GO:0048020	CCR chemokine receptor binding		0.043103	2	9	NES,JAK1
GO: Molecular Function	GO:0004690	cyclic nucleotide-dependent protein kinase activity		0.043103	2	9	PRKG1,PRKAG1
GO: Molecular Function	GO:0016772	transferase activity, transferring phosphorus-containing groups		0.043131	48	985	HSPB8,CDS2,CPNE3,AKT2,LATS2,MAP3K5,FYN,MERTK,NPR1,MAST4,BMPR1A,GPHN,PAK1,CAMK2D,CDKL5,MYLK,CDC42BPA,NEK7,NEK1,GRK5,CDK7,SGMS1,POLR2L,CDKN1C,PRKCI,PRKG1,PRKAG1,PANK1,PRKAA2,OXSR1,NLK,AKT3,CRIM1,UCK2,PDK2,HIPK3,MPP5,CSNK2A1,PHKA2,CSNK1A1,JAK1,TRIB2,MST4,ZAK,UHMK1,MARK2,PPIP5K2,PTPN3
GO: Molecular Function	GO:0045309	protein phosphorylated amino acid binding		0.043156	3	21	SIRPA,BTRC,PTPN3
GO: Molecular Function	GO:0000062	acyl-CoA binding		0.043156	3	21	ACADM,ACBD5,HADHA
GO: Molecular Function	GO:0008013	beta-catenin binding		0.049323	5	53	BTRC,CD2AP,CTNNA1,CSNK2A1,PTPRJ
GO: Molecular Function	GO:0016504	peptidase activator activity		0.049988	4	37	APP,MAP3K5,NOD1,PCOLCE
GO: Biological Process	GO:0016192	vesicle-mediated transport		0	72	831	TMED2,SFT2D2,SIRPA,EPS15,SQSTM1,CPNE3,ANXA3,ANXA1,ANXA2,APP,CD2AP,APLP1,ARF1,ARF3,MERTK,GPC3,CAP1,TMSB4X,SAR1B,FNBP1L,CREB3L2,CDC42SE2,STXBP1,STXBP3,CALR,MYO6,VAMP2,SPARC,STX16,VAMP8,ATL3,LRBA,CD47,USO1,LIN7C,HSPA8,CHMP5,ELMO1,PROS1,PRKCI,RAB18,PPT1,AP2M1,CLTB,CLTC,VEGFA,COLEC12,WASF2,OPTN,BCAP31,TRAPPC4,DAB2,VAMP3,ITGB1,ITGAV,ITGA2,EHD4,SGIP1,FNBP1,SCAMP1,GOSR1,VPS4B,PSAP,DPYSL2,TRAPPC3,VPS13A,R…
GO: Biological Process	GO:0030029	actin filament-based process		0	44	383	FAT1,FERMT2,SIRPA,SDC4,WASL,RHOA,RND3,TMSB10,CAP1,TMSB4X,CORO2B,PAK1,MYL7,MYH9,MYL6,CALR,MYO6,MYO1E,CDC42BPA,NEDD9,SPTBN1,SPTAN1,NEBL,TMOD3,MTSS1,ELMO1,PRKCI,PRKG1,VIM,EZR,ABI1,WASF2,PARVA,TPM1,CTTNBP2,ARHGEF18,ITGB1,EPB41L5,DIAPH2,DAAM2,SYNPO,SHROOM3,KANK1,FMNL2
GO: Biological Process	GO:0030036	actin cytoskeleton organization		0	39	341	FAT1,FERMT2,SIRPA,SDC4,WASL,RHOA,RND3,TMSB10,CAP1,TMSB4X,CORO2B,PAK1,MYH9,CALR,CDC42BPA,NEDD9,SPTBN1,SPTAN1,NEBL,TMOD3,MTSS1,ELMO1,PRKCI,PRKG1,EZR,ABI1,WASF2,PARVA,TPM1,CTTNBP2,ARHGEF18,ITGB1,EPB41L5,DIAPH2,DAAM2,SYNPO,SHROOM3,KANK1,FMNL2
GO: Biological Process	GO:0023051	regulation of signaling		0	99	1408	FOXD1,MALT1,BTRC,EPS15,FRS2,SQSTM1,IQGAP2,AKT2,CFLAR,ARHGAP24,F2R,AKAP11,LATS2,APP,APLP2,MAP3K5,MCC,WLS,ARHGAP5,ARHGAP1,ARHGDIA,RHOA,MTCH1,ARHGAP18,C18orf32,PLCE1,GPC3,TIMP2,OTUD7B,NOD1,ZEB1,TBC1D8B,NDFIP1,STRN3,BNIP2,P2RX4,BMPR1A,CDC42SE2,PAK1,GDI1,CALR,CDC42BPA,CBLB,ARHGAP12,GRK5,MAPKSP1,TMED4,CD81,ARHGEF16,ARHGAP32,CHMP5,CDKN1C,AP2M1,FGFBP1,NLK,CLTC,VEGFA,IL6ST,IFNGR1,UBE2V1,UBC,PDE3B,CTNNA1,C…
GO: Biological Process	GO:0009966	regulation of signal transduction		0	97	1399	FOXD1,MALT1,BTRC,EPS15,FRS2,SQSTM1,IQGAP2,AKT2,CFLAR,ARHGAP24,F2R,AKAP11,LATS2,APP,APLP2,MAP3K5,MCC,WLS,ARHGAP5,ARHGAP1,ARHGDIA,RHOA,MTCH1,ARHGAP18,C18orf32,PLCE1,GPC3,TIMP2,OTUD7B,NOD1,ZEB1,TBC1D8B,NDFIP1,STRN3,BNIP2,P2RX4,BMPR1A,CDC42SE2,PAK1,GDI1,CALR,CDC42BPA,CBLB,ARHGAP12,GRK5,MAPKSP1,TMED4,CD81,ARHGEF16,ARHGAP32,CDKN1C,AP2M1,FGFBP1,NLK,CLTC,VEGFA,IL6ST,IFNGR1,UBE2V1,UBC,PDE3B,CTNNA1,CTNND1,…
GO: Biological Process	GO:0048666	neuron development		0	60	715	ACSL4,FOXD1,ADCY1,ADM,ALCAM,SEMA5A,APP,SDC2,WASL,FYN,ARHGDIA,RHOA,MTCH1,RRAS,CAP1,DST,PAK1,STXBP1,MYH9,MYL6,MYO6,MYO10,DYNLL2,SPTBN1,SPTAN1,PDLIM5,UNC5C,CLIC5,CDKN1C,YWHAH,PRKCI,PARD6B,PRKG1,PPT1,AP2M1,EZR,CLTC,VEGFA,COL4A4,COL4A3,PLXNB1,TRAPPC4,CSNK2A1,ARHGEF12,SRGAP2,C5orf13,RB1,ITGB1,ROBO2,ITGAV,ITGA2,ITGA3,BTG2,DPYSL2,SRGAP1,UHMK1,LAMB2,NPTN,EFNB1,SEMA3E
GO: Biological Process	GO:0007010	cytoskeleton organization		0	55	641	FAT1,FERMT2,SIRPA,NES,SDC4,WASL,RHOA,RND3,TMSB10,PLCE1,CAP1,TMSB4X,CORO2B,SBDS,DST,PAK1,NDE1,MYH9,CALR,CDC42BPA,NEDD9,SPTBN1,SPTAN1,NEBL,TMOD3,MTSS1,ELMO1,CETN2,YWHAH,PRKCI,PRKG1,EZR,ABI1,DNAJB6,WASF2,PLXNB1,PARVA,CRYAB,TPM1,GADD45A,CTTNBP2,DAG1,ARHGEF18,CYLD,ITGB1,EPB41L5,DIAPH2,DAAM2,SYNPO,SHROOM3,GABARAP,ZAK,KANK1,KRT7,FMNL2
GO: Biological Process	GO:0048468	cell development		0	87	1244	ACSL4,FOXC2,FOXD1,ADCY1,ADM,ALCAM,F2R,SEMA5A,APP,SDC2,WASL,FYN,ARHGDIA,RHOA,MTCH1,RRAS,MERTK,CYB5R4,TIMP2,CAP1,NRD1,DST,BNIP2,BMPR1A,GPHN,PAK1,STXBP1,MYH9,MYL6,CALR,MYO6,MYO10,DYNLL2,SPTBN1,SPTAN1,PDLIM5,UNC5C,CLIC5,CHRNB1,CDKN1C,YWHAH,PRKCI,PARD6B,WT1,PRKG1,PPT1,AP2M1,VIM,EZR,CLTC,VEGFA,UTRN,IL6ST,COL4A4,COL4A3,CYR61,CTNNA1,PLXNB1,CRYAB,TRAPPC4,CSNK2A1,CST3,TPM1,CCNB1IP1,DAB2,ARHGEF12,MLL2,SRGAP…
GO: Biological Process	GO:0016044	cellular membrane organization		0	48	528	SIRPA,EPS15,ANXA3,MYOF,ANXA1,ANXA2,APP,CD2AP,APLP1,ARF1,MTCH1,MERTK,GPC3,CAP1,SAR1B,PLSCR2,FNBP1L,CDC42SE2,ZMPSTE24,STXBP1,CALR,MYO6,VAMP2,VAMP8,CD47,USO1,HSPA8,CHRNB1,ELMO1,PROS1,PRKCI,RAB18,PPT1,AP2M1,CLTC,COLEC12,WASF2,DAB2,VAMP3,ITGB1,ITGAV,ITGA2,ITGA3,EHD4,SGIP1,FNBP1,SCAMP1,RAB5B
GO: Biological Process	GO:0048699	generation of neurons		0	72	960	ACSL4,FOXD1,ADCY1,TUBB2B,ADM,FRS2,ALCAM,SEMA5A,APP,SDC2,WASL,FYN,ARHGDIA,RHOA,MTCH1,RRAS,TIMP2,CAP1,DST,BNIP2,BMPR1A,PAK1,NDE1,STXBP1,MYH9,MYL6,CALR,MYO6,MYO10,DYNLL2,SPTBN1,SPTAN1,PDLIM5,UNC5C,DCDC2,CLIC5,HOXC8,CDKN1C,YWHAH,PRKCI,PARD6B,PRKG1,PPT1,AP2M1,EZR,CLTC,VEGFA,IL6ST,COL4A4,COL4A3,CTNNA1,PLXNB1,TRAPPC4,CSNK2A1,ARHGEF12,SRGAP2,C5orf13,RB1,ITGB1,RORA,ROBO2,ITGAV,ITGA2,ITGA3,BTG2,DPYSL2,SRGA…
GO: Biological Process	GO:0061024	membrane organization		0	48	531	SIRPA,EPS15,ANXA3,MYOF,ANXA1,ANXA2,APP,CD2AP,APLP1,ARF1,MTCH1,MERTK,GPC3,CAP1,SAR1B,PLSCR2,FNBP1L,CDC42SE2,ZMPSTE24,STXBP1,CALR,MYO6,VAMP2,VAMP8,CD47,USO1,HSPA8,CHRNB1,ELMO1,PROS1,PRKCI,RAB18,PPT1,AP2M1,CLTC,COLEC12,WASF2,DAB2,VAMP3,ITGB1,ITGAV,ITGA2,ITGA3,EHD4,SGIP1,FNBP1,SCAMP1,RAB5B
GO: Biological Process	GO:0022008	neurogenesis		0	74	1016	ACSL4,FOXD1,ADCY1,TUBB2B,ADM,FRS2,ALCAM,SEMA5A,APP,SDC2,WASL,FYN,ARHGDIA,RHOA,MTCH1,RRAS,TIMP2,CAP1,DST,BNIP2,BMPR1A,PAK1,NDE1,STXBP1,MYH9,MYL6,CALR,MYO6,MYO10,NAB1,DYNLL2,SPTBN1,SPTAN1,PDLIM5,UNC5C,DCDC2,CLIC5,HOXC8,CDKN1C,YWHAH,PRKCI,PARD6B,PRKG1,PPT1,AP2M1,EZR,CLTC,VEGFA,IL6ST,TSPAN2,COL4A4,COL4A3,CTNNA1,PLXNB1,TRAPPC4,CSNK2A1,ARHGEF12,SRGAP2,C5orf13,RB1,ITGB1,RORA,ROBO2,ITGAV,ITGA2,ITGA3,BTG2…
GO: Biological Process	GO:0031175	neuron projection development		0	52	625	ACSL4,FOXD1,ADCY1,ADM,ALCAM,SEMA5A,APP,SDC2,WASL,FYN,ARHGDIA,RHOA,RRAS,CAP1,DST,PAK1,STXBP1,MYH9,MYL6,MYO6,MYO10,SPTBN1,SPTAN1,PDLIM5,UNC5C,YWHAH,PARD6B,PRKG1,AP2M1,EZR,CLTC,COL4A4,COL4A3,PLXNB1,TRAPPC4,CSNK2A1,ARHGEF12,SRGAP2,C5orf13,RB1,ITGB1,ROBO2,ITGAV,ITGA2,ITGA3,DPYSL2,SRGAP1,UHMK1,LAMB2,NPTN,EFNB1,SEMA3E
GO: Biological Process	GO:0000902	cell morphogenesis		0	56	698	FOXD1,ADCY1,ADM,ALCAM,NES,SEMA5A,APP,SDC2,WASL,FYN,ARHGDIA,RHOA,RRAS,MERTK,CAP1,DST,PAK1,STXBP1,MYH9,MYL6,MYO10,PDPN,SPTBN1,SPTAN1,PDLIM5,UNC5C,CLIC5,YWHAH,PARD6B,WT1,AP2M1,EZR,CLTC,COL4A4,COL4A3,PLXNB1,CSNK2A1,CSNK1A1,DAB2,ARHGEF12,SRGAP2,C5orf13,VAMP3,RB1,ITGB1,EPB41L5,ROBO2,ITGAV,ITGA2,SHROOM3,DPYSL2,LIPA,SRGAP1,LAMB2,EFNB1,SEMA3E
GO: Biological Process	GO:0051128	regulation of cellular component organization		0	65	868	SIRPA,NES,ANXA1,ANXA2,CD2AP,SDC4,WASL,ARHGDIA,RHOA,TMSB10,PLCE1,NPR1,GPC3,TMSB4X,SBDS,DERL2,DST,PAK1,STUB1,STXBP1,CAMK2D,CALR,SPTBN1,SPTAN1,PDLIM5,NEBL,TMOD3,CD81,CD47,PODXL,YWHAH,PROS1,TAF9B,PRKCI,WT1,PPT1,CRIM1,CYR61,IGFBP7,CTGF,PLXNB1,CRYAB,CST3,TPM1,DAB2,CYLD,RB1,ITGB1,EPB41L5,ROBO2,ITGA2,ITGA3,SYNPO,EHD4,SGIP1,BAG5,HTRA1,EI24,DPP4,SNCAIP,KANK1,NDRG3,RAB5B,NPTN,EGF
GO: Biological Process	GO:0032835	glomerulus development		0	8	18	MPV17,FOXC2,PLCE1,TCF21,WT1,COL4A4,COL4A3,LAMB2
GO: Biological Process	GO:0030182	neuron differentiation		0	66	894	ACSL4,FOXD1,ADCY1,TUBB2B,ADM,ALCAM,SEMA5A,APP,SDC2,WASL,FYN,ARHGDIA,RHOA,MTCH1,RRAS,TIMP2,CAP1,DST,BNIP2,PAK1,STXBP1,MYH9,MYL6,CALR,MYO6,MYO10,DYNLL2,SPTBN1,SPTAN1,PDLIM5,UNC5C,CLIC5,HOXC8,CDKN1C,YWHAH,PRKCI,PARD6B,PRKG1,PPT1,AP2M1,EZR,CLTC,VEGFA,COL4A4,COL4A3,PLXNB1,TRAPPC4,CSNK2A1,ARHGEF12,SRGAP2,C5orf13,RB1,ITGB1,RORA,ROBO2,ITGAV,ITGA2,ITGA3,BTG2,DPYSL2,SRGAP1,UHMK1,LAMB2,NPTN,EFNB1,SEMA3E
GO: Biological Process	GO:0008104	protein localization		0	84	1252	TMED2,SFT2D2,EPS15,SQSTM1,F2R,ANXA1,ATP6V0E1,ARF1,ARF3,ARHGDIA,RHOA,TMSB10,ATP6V1A,ATP6V0A1,ATP6V1E1,TMSB4X,SAR1B,NDFIP1,DERL2,BMPR1A,GDI1,AFTPH,CANX,STXBP1,STXBP3,MYH9,CALR,MYO6,VAMP2,TXNIP,CBLB,MAPKSP1,SPTBN1,STX16,TRAK2,LRBA,UACA,CD81,USO1,LIN7C,CLIC5,CHMP5,YWHAH,PRKCI,RAB18,RAB21,PPT1,AP2M1,EZR,CLTB,CLTC,PDCD6IP,TLR7,OPTN,BCAP31,TOB1,RAB11B,DAG1,ATP6V1F,CYLD,VAMP3,JUN,ITGB1,EPB41L5,ITGA2,MACF…
GO: Biological Process	GO:0000904	cell morphogenesis involved in differentiation		0	50	606	FOXD1,ADCY1,ALCAM,SEMA5A,APP,SDC2,WASL,FYN,ARHGDIA,RHOA,RRAS,MERTK,CAP1,DST,PAK1,STXBP1,MYH9,MYL6,MYO10,SPTBN1,SPTAN1,PDLIM5,UNC5C,CLIC5,YWHAH,PARD6B,WT1,AP2M1,EZR,CLTC,COL4A4,COL4A3,PLXNB1,CSNK2A1,DAB2,ARHGEF12,SRGAP2,C5orf13,VAMP3,RB1,ITGB1,EPB41L5,ROBO2,ITGAV,ITGA2,DPYSL2,SRGAP1,LAMB2,EFNB1,SEMA3E
GO: Biological Process	GO:0030030	cell projection organization		0	59	776	ACSL4,FOXD1,ADCY1,ADM,ALCAM,NES,SEMA5A,APP,CD2AP,SDC2,WASL,FYN,ARHGDIA,RHOA,RRAS,CAP1,DST,PAK1,STXBP1,MYH9,MYL6,MYO6,MYO10,SPTBN1,SPTAN1,PDLIM5,UNC5C,MTSS1,CLIC5,PODXL,YWHAH,PARD6B,PRKG1,AP2M1,EZR,CLTC,COL4A4,COL4A3,WASF2,PLXNB1,TRAPPC4,CSNK2A1,TPM1,ARHGEF12,SRGAP2,C5orf13,RB1,ITGB1,ROBO2,ITGAV,ITGA2,ITGA3,DPYSL2,SRGAP1,UHMK1,LAMB2,NPTN,EFNB1,SEMA3E
GO: Biological Process	GO:0032989	cellular component morphogenesis		0	57	739	FOXD1,ADCY1,ADM,ALCAM,NES,SEMA5A,APP,SDC2,WASL,FYN,ARHGDIA,RHOA,RRAS,MERTK,CAP1,DST,PAK1,STXBP1,MYH9,MYL6,MYO10,PDPN,SPTBN1,SPTAN1,PDLIM5,UNC5C,CLIC5,YWHAH,PARD6B,WT1,AP2M1,EZR,CLTC,COL4A4,COL4A3,PLXNB1,CSNK2A1,TPM1,CSNK1A1,DAB2,ARHGEF12,SRGAP2,C5orf13,VAMP3,RB1,ITGB1,EPB41L5,ROBO2,ITGAV,ITGA2,SHROOM3,DPYSL2,LIPA,SRGAP1,LAMB2,EFNB1,SEMA3E
GO: Biological Process	GO:0048667	cell morphogenesis involved in neuron differentiation		0	45	525	FOXD1,ADCY1,ALCAM,SEMA5A,APP,SDC2,WASL,FYN,ARHGDIA,RHOA,RRAS,CAP1,DST,PAK1,STXBP1,MYH9,MYL6,MYO10,SPTBN1,SPTAN1,PDLIM5,UNC5C,CLIC5,YWHAH,PARD6B,AP2M1,EZR,CLTC,COL4A4,COL4A3,PLXNB1,CSNK2A1,ARHGEF12,SRGAP2,C5orf13,RB1,ITGB1,ROBO2,ITGAV,ITGA2,DPYSL2,SRGAP1,LAMB2,EFNB1,SEMA3E
GO: Biological Process	GO:0072006	nephron development		0	10	34	MPV17,FOXC2,FOXD1,PLCE1,GPC3,TCF21,WT1,COL4A4,COL4A3,LAMB2
GO: Biological Process	GO:0007167	enzyme linked receptor protein signaling pathway		0	60	800	FOXC2,FOXD1,ADCY1,EPS15,FRS2,SQSTM1,AKT2,APP,ATP6V0E1,APLP2,ARHGDIA,RHOA,PLCE1,NPR1,GPC3,ATP6V1A,ATP6V0A1,ATP6V1E1,APH1A,USP9X,ZEB1,SCHIP1,BMPR1A,PAK1,STUB1,MYO1E,TXNIP,SPTBN1,ARHGEF16,MTSS1,CDKN1C,MAGI2,PRKCI,PRKAG1,PRKAA2,AP2M1,FGFBP1,NLK,CLTC,VEGFA,ABI1,IL6ST,UBC,PDE3B,CTGF,NAMPT,TOB1,PLAT,PSENEN,ARHGEF12,ARHGEF18,ATP6V1F,C5orf13,JAK1,JUN,HTRA1,NPNT,NPTN,PTPRJ,EGF
GO: Biological Process	GO:0010033	response to organic substance		0	81	1209	ABAT,ACSL4,FOXC2,ADCY1,EDEM3,MALT1,ADM,EPHX1,BTRC,FRS2,AKT2,F2R,KAT2B,ANXA3,ANXA5,LATS2,SDC2,ATP6V0E1,APLP1,FYN,RHOA,DNAJB4,TIMP3,ATP6V1A,ATP6V0A1,ATP6V1E1,STRN3,DERL2,P2RX4,CREB3L2,PAM,PAK1,STUB1,STXBP3,VAMP2,TXNIP,SPARC,MAPKSP1,GPX4,HSPB2,HSPA8,CHRNB1,EIF2C2,ATF6,TAF9B,PRKCI,PRKAG1,PRKAA2,NUB1,COLEC12,AKT3,IL6ST,COL4A3,CYR61,IGFBP7,DNAJB6,PDE3B,CTNNA1,CTGF,NAMPT,PLAT,CTSB,CRYAB,CST3,VAPB,DAG1,M…
GO: Biological Process	GO:0032535	regulation of cellular component size		0	40	443	FOXD1,APP,ATP6V0E1,WASL,ARHGAP5,RHOA,TMSB10,NUPR1,PLCE1,NPR1,TMSB4X,DERL2,CAMK2D,SPTBN1,SPTAN1,NEBL,TMOD3,CD81,SGMS1,RB1CC1,TAF9B,WT1,PPT1,CRIM1,CYR61,IGFBP7,CTGF,CRYAB,TPM1,DAB2,MLL2,RB1,EPB41L5,ROBLD3,TMEM123,HTRA1,EI24,KANK1,LAMB2,NDRG3
GO: Biological Process	GO:0032836	glomerular basement membrane development		0	5	6	MPV17,WT1,COL4A4,COL4A3,LAMB2
GO: Biological Process	GO:0006928	cellular component movement		0.000001	60	811	SIRPA,FOXD1,TUBB2B,AKT2,F2R,ANXA3,ANXA1,CD2AP,WASL,MCC,FYN,ARHGAP5,ARHGDIA,RHOA,RRAS,ATP1B3,MERTK,CAP1,NRD1,TMSB4X,SBDS,SCHIP1,TNS3,NDE1,MYH9,F11R,PDPN,UNC5C,TMOD3,CD47,MTSS1,DCDC2,RRAS2,PODXL,ELMO1,PROS1,PARD6B,PRKG1,VIM,VEGFA,ABI1,IL6ST,ACTR2,CYR61,CTGF,WASF2,PLXNB1,PLAT,TPM1,DAG1,ITGB1,EPB41L5,ITGAV,ITGA2,ITGA3,MACF1,DPP4,SRGAP1,ENPEP,EFNB1
GO: Biological Process	GO:0048812	neuron projection morphogenesis		0.000001	44	523	FOXD1,ADCY1,ADM,ALCAM,SEMA5A,APP,SDC2,WASL,FYN,ARHGDIA,RHOA,RRAS,CAP1,DST,PAK1,STXBP1,MYH9,MYL6,MYO10,SPTBN1,SPTAN1,PDLIM5,UNC5C,YWHAH,PARD6B,AP2M1,EZR,CLTC,COL4A4,COL4A3,PLXNB1,CSNK2A1,ARHGEF12,SRGAP2,C5orf13,ITGB1,ROBO2,ITGAV,ITGA2,DPYSL2,SRGAP1,LAMB2,EFNB1,SEMA3E
GO: Biological Process	GO:0090066	regulation of anatomical structure size		0.000001	44	534	FOXC2,FOXD1,ADM,F2R,APP,ATP6V0E1,WASL,ARHGAP5,RHOA,TMSB10,NUPR1,PLCE1,NPR1,TMSB4X,DERL2,P2RX4,CAMK2D,SPTBN1,SPTAN1,NEBL,TMOD3,CD81,SGMS1,RB1CC1,TAF9B,WT1,PPT1,CRIM1,CYR61,IGFBP7,CTGF,CRYAB,TPM1,DAB2,MLL2,RB1,EPB41L5,ROBLD3,TMEM123,HTRA1,EI24,KANK1,LAMB2,NDRG3
GO: Biological Process	GO:0040011	locomotion		0.000002	72	1071	SIRPA,FOXD1,TUBB2B,ALCAM,AKT2,F2R,ANXA3,SEMA5A,APP,CD2AP,WASL,MCC,FYN,ARHGAP5,RHOA,RRAS,ATP1B3,MERTK,CAP1,NRD1,TMSB4X,CMTM6,SBDS,SCHIP1,TNS3,PAK1,NDE1,MYH9,MYL6,MYO10,F11R,PDPN,SPTBN1,SPTAN1,UNC5C,CD81,CD47,DCDC2,RRAS2,PODXL,PROS1,PARD6B,PRKG1,AP2M1,EZR,CLTC,VEGFA,IL6ST,COL4A4,COL4A3,CYR61,CTGF,WASF2,PLXNB1,PLAT,CSNK2A1,TPM1,DAG1,ARHGEF12,SRGAP2,ITGB1,EPB41L5,ROBO2,ITGAV,ITGA2,ITGA3,DPYSL2,DPP4,S…
GO: Biological Process	GO:0007411	axon guidance		0.000002	33	350	FOXD1,ALCAM,SEMA5A,APP,WASL,FYN,RHOA,RRAS,CAP1,PAK1,MYH9,MYL6,MYO10,SPTBN1,SPTAN1,UNC5C,AP2M1,EZR,CLTC,COL4A4,COL4A3,PLXNB1,CSNK2A1,ARHGEF12,SRGAP2,ITGB1,ROBO2,ITGAV,ITGA2,DPYSL2,SRGAP1,EFNB1,SEMA3E
GO: Biological Process	GO:0045184	establishment of protein localization		0.000002	70	1032	TMED2,SFT2D2,EPS15,F2R,ANXA1,ATP6V0E1,ARF1,ARF3,RHOA,ATP6V1A,ATP6V0A1,ATP6V1E1,SAR1B,NDFIP1,DERL2,BMPR1A,GDI1,AFTPH,CANX,STXBP1,STXBP3,MYH9,CALR,MYO6,VAMP2,TXNIP,CBLB,SPTBN1,STX16,TRAK2,UACA,USO1,LIN7C,CHMP5,YWHAH,PRKCI,RAB18,RAB21,PPT1,AP2M1,CLTB,CLTC,PDCD6IP,TLR7,OPTN,BCAP31,TOB1,RAB11B,ATP6V1F,CYLD,VAMP3,JUN,ITGB1,EPB41L5,ITGA2,MACF1,GABARAP,SGIP1,SCAMP1,GOSR1,VPS4B,SNX13,UHMK1,VPS13A,RAB1A,RA…
GO: Biological Process	GO:0048858	cell projection morphogenesis		0.000002	45	564	FOXD1,ADCY1,ADM,ALCAM,NES,SEMA5A,APP,SDC2,WASL,FYN,ARHGDIA,RHOA,RRAS,CAP1,DST,PAK1,STXBP1,MYH9,MYL6,MYO10,SPTBN1,SPTAN1,PDLIM5,UNC5C,YWHAH,PARD6B,AP2M1,EZR,CLTC,COL4A4,COL4A3,PLXNB1,CSNK2A1,ARHGEF12,SRGAP2,C5orf13,ITGB1,ROBO2,ITGAV,ITGA2,DPYSL2,SRGAP1,LAMB2,EFNB1,SEMA3E
GO: Biological Process	GO:0046907	intracellular transport		0.000002	61	867	MALT1,EPS15,SQSTM1,F2R,APP,ARF1,RHOA,SAR1B,DERL2,DST,BMPR1A,CREB3L2,NDE1,CALR,MYO6,VAMP2,TXNIP,CBLB,DYNLL2,SPTBN1,STX16,VAMP8,TRAK2,ATL3,LRBA,UACA,USO1,HSPA8,CHMP5,YWHAH,PRKCI,PRKAA2,AP2M1,CLTB,CLTC,TLR7,OPTN,BCAP31,TOB1,CRYAB,TRAPPC4,KLC1,KIF5B,CYLD,VAMP3,JUN,ITGB1,MACF1,GABARAP,HGSNAT,SGIP1,SCAMP1,GOSR1,VPS4B,UHMK1,TRAPPC3,VPS13A,RAB1A,RAB6A,ARL6IP1,EGF
GO: Biological Process	GO:0015031	protein transport		0.000003	68	1010	TMED2,SFT2D2,EPS15,F2R,ANXA1,ATP6V0E1,ARF1,ARF3,RHOA,ATP6V1A,ATP6V0A1,ATP6V1E1,SAR1B,NDFIP1,DERL2,BMPR1A,GDI1,AFTPH,CANX,STXBP1,STXBP3,MYH9,CALR,MYO6,VAMP2,TXNIP,CBLB,SPTBN1,STX16,TRAK2,UACA,USO1,LIN7C,CHMP5,YWHAH,PRKCI,RAB18,RAB21,PPT1,AP2M1,CLTB,CLTC,PDCD6IP,TLR7,OPTN,BCAP31,TOB1,RAB11B,ATP6V1F,CYLD,VAMP3,JUN,ITGB1,MACF1,GABARAP,SGIP1,SCAMP1,GOSR1,VPS4B,SNX13,UHMK1,VPS13A,RAB1A,RAB3B,RAB6A,RAB5…
GO: Biological Process	GO:0032990	cell part morphogenesis		0.000003	45	570	FOXD1,ADCY1,ADM,ALCAM,NES,SEMA5A,APP,SDC2,WASL,FYN,ARHGDIA,RHOA,RRAS,CAP1,DST,PAK1,STXBP1,MYH9,MYL6,MYO10,SPTBN1,SPTAN1,PDLIM5,UNC5C,YWHAH,PARD6B,AP2M1,EZR,CLTC,COL4A4,COL4A3,PLXNB1,CSNK2A1,ARHGEF12,SRGAP2,C5orf13,ITGB1,ROBO2,ITGAV,ITGA2,DPYSL2,SRGAP1,LAMB2,EFNB1,SEMA3E
GO: Biological Process	GO:0007409	axonogenesis		0.000003	40	482	FOXD1,ADCY1,ALCAM,SEMA5A,APP,WASL,FYN,ARHGDIA,RHOA,RRAS,CAP1,DST,PAK1,STXBP1,MYH9,MYL6,MYO10,SPTBN1,SPTAN1,UNC5C,PARD6B,AP2M1,EZR,CLTC,COL4A4,COL4A3,PLXNB1,CSNK2A1,ARHGEF12,SRGAP2,C5orf13,ITGB1,ROBO2,ITGAV,ITGA2,DPYSL2,SRGAP1,LAMB2,EFNB1,SEMA3E
GO: Biological Process	GO:0048193	Golgi vesicle transport		0.000004	19	149	ARF1,SAR1B,CREB3L2,VAMP2,STX16,VAMP8,ATL3,USO1,HSPA8,PRKCI,CLTC,OPTN,TRAPPC4,SCAMP1,GOSR1,TRAPPC3,VPS13A,RAB1A,RAB6A
GO: Biological Process	GO:0009605	response to external stimulus		0.000004	73	1122	ACSL4,ACADM,FOXD1,ADM,SQSTM1,ALCAM,AKT2,F2R,NES,ANXA1,SEMA5A,ANXA2,APP,WASL,FYN,RHOA,RRAS,TIMP3,CAP1,TSPAN8,NOD1,CMTM6,SBDS,NDFIP1,PAK1,MYH9,MYL6,MYO10,OGT,TXNIP,PDPN,GPX4,SPTBN1,SPTAN1,UNC5C,UACA,CD47,CD59,RB1CC1,AP2M1,EZR,CLTC,VEGFA,IL6ST,TLR7,COL4A4,COL4A3,CYR61,IGFBP7,COX4I1,PLXNB1,PLAT,CTSD,CTSB,CSNK2A1,CST3,CD55,ARHGEF12,SRGAP2,JUN,ITGB1,ROBO2,ITGAV,ITGA2,SHROOM3,MGLL,PTCH1,BTG2,DPYSL2,SRGA…
GO: Biological Process	GO:0016477	cell migration		0.000004	50	671	SIRPA,FOXD1,TUBB2B,AKT2,F2R,ANXA3,CD2AP,MCC,FYN,ARHGAP5,RHOA,RRAS,ATP1B3,MERTK,CAP1,NRD1,TMSB4X,SBDS,SCHIP1,TNS3,NDE1,MYH9,F11R,PDPN,UNC5C,CD47,DCDC2,RRAS2,PODXL,PROS1,PARD6B,PRKG1,VEGFA,IL6ST,CYR61,CTGF,WASF2,PLXNB1,PLAT,TPM1,DAG1,ITGB1,EPB41L5,ITGAV,ITGA2,ITGA3,DPP4,SRGAP1,ENPEP,EFNB1
GO: Biological Process	GO:0006897	endocytosis		0.000007	30	325	SIRPA,ANXA3,APP,CD2AP,APLP1,MERTK,GPC3,CAP1,FNBP1L,CDC42SE2,STXBP1,CALR,MYO6,CD47,ELMO1,PROS1,RAB18,PPT1,CLTC,COLEC12,WASF2,DAB2,ITGB1,ITGAV,ITGA2,EHD4,SGIP1,FNBP1,SCAMP1,RAB5B
GO: Biological Process	GO:0010324	membrane invagination		0.000007	30	325	SIRPA,ANXA3,APP,CD2AP,APLP1,MERTK,GPC3,CAP1,FNBP1L,CDC42SE2,STXBP1,CALR,MYO6,CD47,ELMO1,PROS1,RAB18,PPT1,CLTC,COLEC12,WASF2,DAB2,ITGB1,ITGAV,ITGA2,EHD4,SGIP1,FNBP1,SCAMP1,RAB5B
GO: Biological Process	GO:0043062	extracellular structure organization		0.00001	24	234	MPV17,FOXC2,F2R,ANXA2,APP,APLP2,APLP1,NRD1,P4HA1,GPHN,PAK1,MYO6,PDLIM5,WT1,UTRN,COL4A4,COL4A3,CYR61,CTGF,CST3,ROBO2,NPNT,DPP4,LAMB2
GO: Biological Process	GO:0050790	regulation of catalytic activity		0.000011	89	1490	R3HDML,ADCY1,MALT1,BTRC,FRS2,IQGAP2,AKT2,CFLAR,ARHGAP24,F2R,KAT2B,ANXA3,LATS2,ANXA1,ANXA2,APP,SDC4,APLP2,APLP1,MAP3K5,WASL,ARHGAP1,ARHGDIA,RHOA,MTCH1,ARHGAP18,PLCE1,NPR3,GPC3,TIMP2,TIMP3,CAP1,NRD1,NOD1,APH1A,PRDX5,TBC1D8B,PAK1,GDI1,CDC42BPA,ARHGAP12,MAPKSP1,PHACTR4,CDK7,UACA,CD81,PPP1CA,ARHGEF16,DOCK4,CDKN1C,DOCK11,PRKAG1,PPT1,CRIM1,COL4A3,CYR61,UBC,DNAJB6,CTGF,PLXNB1,CTSB,HIPK3,CRYAB,CST3,TPM1,G…
GO: Biological Process	GO:0051649	establishment of localization in cell		0.000015	87	1458	ABAT,MALT1,ADM,EPS15,SQSTM1,F2R,ANXA3,ANXA1,APP,ARF1,RHOA,MERTK,CYB5R4,CAP1,TMSB4X,SAR1B,DERL2,DST,BMPR1A,CREB3L2,NDE1,CANX,STXBP1,STXBP3,MYH9,CALR,MYO6,VAMP2,TXNIP,CDC42BPA,CBLB,SPARC,DYNLL2,SPTBN1,STX16,VAMP8,TRAK2,ATL3,LRBA,UACA,USO1,LIN7C,HSPA8,CHMP5,YWHAH,PROS1,PRKCI,PRKAA2,PPT1,AP2M1,CLTB,CLTC,VEGFA,TLR7,PDE3B,CTGF,OPTN,BCAP31,TOB1,CRYAB,TRAPPC4,KLC1,KIF5B,CYLD,VAMP3,JUN,ITGB1,MACF1,GABARAP…
GO: Biological Process	GO:0008361	regulation of cell size		0.000017	31	357	FOXD1,APP,ATP6V0E1,ARHGAP5,RHOA,NUPR1,PLCE1,NPR1,DERL2,CAMK2D,CD81,SGMS1,RB1CC1,TAF9B,WT1,PPT1,CRIM1,CYR61,IGFBP7,CTGF,CRYAB,DAB2,MLL2,RB1,EPB41L5,ROBLD3,TMEM123,HTRA1,EI24,LAMB2,NDRG3
GO: Biological Process	GO:0022610	biological adhesion		0.000018	59	885	FAT1,FERMT2,SIRPA,CTNNAL1,AEBP1,ALCAM,AMIGO2,CLDN1,SEMA5A,APP,CD2AP,SDC4,APLP1,ARHGAP5,ARHGDIA,RHOA,RND3,FLRT2,MERTK,NPHS1,CLDN5,DST,STXBP1,STXBP3,MYH9,F11R,PDPN,NEDD9,CD151,CD47,MTSS1,PODXL,EZR,UTRN,COL4A3,CYR61,IGFBP7,DNAJB6,PDE3B,CTNNA1,CTGF,CTNND1,PARVA,TPM1,DAG1,VAMP3,ITGB8,ITGB1,ITGB5,EPB41L5,ROBO2,ITGAV,ITGA2,ITGA3,NPNT,DPP4,LAMB2,NPTN,EFNB1
GO: Biological Process	GO:0007155	cell adhesion		0.000018	59	885	FAT1,FERMT2,SIRPA,CTNNAL1,AEBP1,ALCAM,AMIGO2,CLDN1,SEMA5A,APP,CD2AP,SDC4,APLP1,ARHGAP5,ARHGDIA,RHOA,RND3,FLRT2,MERTK,NPHS1,CLDN5,DST,STXBP1,STXBP3,MYH9,F11R,PDPN,NEDD9,CD151,CD47,MTSS1,PODXL,EZR,UTRN,COL4A3,CYR61,IGFBP7,DNAJB6,PDE3B,CTNNA1,CTGF,CTNND1,PARVA,TPM1,DAG1,VAMP3,ITGB8,ITGB1,ITGB5,EPB41L5,ROBO2,ITGAV,ITGA2,ITGA3,NPNT,DPP4,LAMB2,NPTN,EFNB1
GO: Biological Process	GO:0006665	sphingolipid metabolic process		0.000019	14	98	GALC,LASS2,DEGS1,SGMS1,FA2H,PPT1,LASS6,CYR61,VAPB,ITGB8,ST6GALNAC6,SPTLC2,PSAP,SERINC1
GO: Biological Process	GO:0001822	kidney development		0.000021	17	139	MPV17,FOXC2,FOXD1,ANXA4,PLCE1,GPC3,APH1A,TCF21,SCHIP1,MYO1E,WT1,VEGFA,COL4A4,COL4A3,TENC1,ROBO2,LAMB2
GO: Biological Process	GO:0051674	localization of cell		0.000023	50	714	SIRPA,FOXD1,TUBB2B,AKT2,F2R,ANXA3,CD2AP,MCC,FYN,ARHGAP5,RHOA,RRAS,ATP1B3,MERTK,CAP1,NRD1,TMSB4X,SBDS,SCHIP1,TNS3,NDE1,MYH9,F11R,PDPN,UNC5C,CD47,DCDC2,RRAS2,PODXL,PROS1,PARD6B,PRKG1,VEGFA,IL6ST,CYR61,CTGF,WASF2,PLXNB1,PLAT,TPM1,DAG1,ITGB1,EPB41L5,ITGAV,ITGA2,ITGA3,DPP4,SRGAP1,ENPEP,EFNB1
GO: Biological Process	GO:0048870	cell motility		0.000023	50	714	SIRPA,FOXD1,TUBB2B,AKT2,F2R,ANXA3,CD2AP,MCC,FYN,ARHGAP5,RHOA,RRAS,ATP1B3,MERTK,CAP1,NRD1,TMSB4X,SBDS,SCHIP1,TNS3,NDE1,MYH9,F11R,PDPN,UNC5C,CD47,DCDC2,RRAS2,PODXL,PROS1,PARD6B,PRKG1,VEGFA,IL6ST,CYR61,CTGF,WASF2,PLXNB1,PLAT,TPM1,DAG1,ITGB1,EPB41L5,ITGAV,ITGA2,ITGA3,DPP4,SRGAP1,ENPEP,EFNB1
GO: Biological Process	GO:0072001	renal system development		0.00003	17	143	MPV17,FOXC2,FOXD1,ANXA4,PLCE1,GPC3,APH1A,TCF21,SCHIP1,MYO1E,WT1,VEGFA,COL4A4,COL4A3,TENC1,ROBO2,LAMB2
GO: Biological Process	GO:0007169	transmembrane receptor protein tyrosine kinase signaling pathway		0.000031	43	588	FOXC2,ADCY1,EPS15,FRS2,SQSTM1,AKT2,APP,ATP6V0E1,APLP2,ARHGDIA,RHOA,PLCE1,ATP6V1A,ATP6V0A1,ATP6V1E1,APH1A,SCHIP1,PAK1,MYO1E,TXNIP,ARHGEF16,MTSS1,MAGI2,PRKCI,PRKAG1,PRKAA2,AP2M1,FGFBP1,CLTC,VEGFA,ABI1,UBC,PDE3B,CTGF,NAMPT,PLAT,PSENEN,ARHGEF12,ARHGEF18,ATP6V1F,NPTN,PTPRJ,EGF
GO: Biological Process	GO:0006915	apoptosis		0.000039	85	1454	SERINC3,FOXC2,MALT1,ADM,SQSTM1,IER3,AKT2,AMIGO2,CFLAR,F2R,NES,ANXA4,ANXA5,ANXA1,APP,APLP1,MAP3K5,FAM188A,ARHGDIA,RHOA,MTCH1,NUPR1,TJP1,NOD1,APH1A,PRDX5,BNIP2,P2RX4,PAK1,TMBIM6,STXBP1,CALR,TXNIP,DYNLL2,SPTAN1,UNC5C,UACA,CD59,SGMS1,PHLDA1,ARHGEF16,TNFRSF21,ELMO1,RB1CC1,YWHAH,TAF9B,PRKCI,WT1,PPT1,VIM,VEGFA,PDCD6IP,CLPTM1L,IL6ST,COL4A3,CYR61,UBC,DNAJB6,CTNNA1,CTGF,BCAP31,PLAGL1,CTSB,HIPK3,CRYAB,TP53I…
GO: Biological Process	GO:0006461	protein complex assembly		0.000039	46	651	ACADM,MALT1,TUBB2B,SKAP2,EPS15,SQSTM1,ANXA5,CD2AP,WASL,RHOA,TMSB10,TMSB4X,NOD1,P2RX4,GPHN,PAK1,STUB1,STXBP1,STXBP3,CALR,VAMP2,OGT,NDUFS5,SPTBN1,SPTAN1,VAMP8,ATL3,TMOD3,MTSS1,MAGI2,PARD6B,PRKAG1,PRKAA2,COLEC12,CTNNA1,PARVA,POMP,CRYAB,TPM1,SBF2,VAMP3,DIAPH2,HGSNAT,C1QTNF1,C1QTNF7,KANK1
GO: Biological Process	GO:0070271	protein complex biogenesis		0.000039	46	651	ACADM,MALT1,TUBB2B,SKAP2,EPS15,SQSTM1,ANXA5,CD2AP,WASL,RHOA,TMSB10,TMSB4X,NOD1,P2RX4,GPHN,PAK1,STUB1,STXBP1,STXBP3,CALR,VAMP2,OGT,NDUFS5,SPTBN1,SPTAN1,VAMP8,ATL3,TMOD3,MTSS1,MAGI2,PARD6B,PRKAG1,PRKAA2,COLEC12,CTNNA1,PARVA,POMP,CRYAB,TPM1,SBF2,VAMP3,DIAPH2,HGSNAT,C1QTNF1,C1QTNF7,KANK1
GO: Biological Process	GO:0043413	macromolecule glycosylation		0.000041	19	176	B3GALT2,MAN1A2,EDEM3,ST6GALNAC3,ST3GAL3,ST3GAL1,ST6GAL1,MGAT5,TSPAN8,SAR1B,CANX,CALR,OGT,TRAK2,GALNT10,MAGT1,MGAT4A,ST6GALNAC6,GANAB
GO: Biological Process	GO:0006486	protein glycosylation		0.000041	19	176	B3GALT2,MAN1A2,EDEM3,ST6GALNAC3,ST3GAL3,ST3GAL1,ST6GAL1,MGAT5,TSPAN8,SAR1B,CANX,CALR,OGT,TRAK2,GALNT10,MAGT1,MGAT4A,ST6GALNAC6,GANAB
GO: Biological Process	GO:0007015	actin filament organization		0.000041	19	176	FAT1,SIRPA,SDC4,WASL,RHOA,TMSB10,TMSB4X,NEDD9,SPTBN1,SPTAN1,TMOD3,MTSS1,PRKCI,EZR,ABI1,TPM1,DIAPH2,SYNPO,KANK1
GO: Biological Process	GO:0070482	response to oxygen levels		0.000044	19	177	ABAT,ADM,SDC2,RHOA,CYB5R4,PAM,PAK1,CAMK2D,CAPN2,PDPN,HYOU1,VEGFA,CTGF,PLOD2,PLAT,CRYAB,CST3,ITGA2,DPP4
GO: Biological Process	GO:0030198	extracellular matrix organization		0.000048	16	134	MPV17,FOXC2,ANXA2,APP,APLP2,APLP1,P4HA1,WT1,COL4A4,COL4A3,CYR61,CTGF,CST3,NPNT,DPP4,LAMB2
GO: Biological Process	GO:0070085	glycosylation		0.000052	19	179	B3GALT2,MAN1A2,EDEM3,ST6GALNAC3,ST3GAL3,ST3GAL1,ST6GAL1,MGAT5,TSPAN8,SAR1B,CANX,CALR,OGT,TRAK2,GALNT10,MAGT1,MGAT4A,ST6GALNAC6,GANAB
GO: Biological Process	GO:0006643	membrane lipid metabolic process		0.000052	14	107	GALC,LASS2,DEGS1,SGMS1,FA2H,PPT1,LASS6,CYR61,VAPB,ITGB8,ST6GALNAC6,SPTLC2,PSAP,SERINC1
GO: Biological Process	GO:0012501	programmed cell death		0.000054	85	1468	SERINC3,FOXC2,MALT1,ADM,SQSTM1,IER3,AKT2,AMIGO2,CFLAR,F2R,NES,ANXA4,ANXA5,ANXA1,APP,APLP1,MAP3K5,FAM188A,ARHGDIA,RHOA,MTCH1,NUPR1,TJP1,NOD1,APH1A,PRDX5,BNIP2,P2RX4,PAK1,TMBIM6,STXBP1,CALR,TXNIP,DYNLL2,SPTAN1,UNC5C,UACA,CD59,SGMS1,PHLDA1,ARHGEF16,TNFRSF21,ELMO1,RB1CC1,YWHAH,TAF9B,PRKCI,WT1,PPT1,VIM,VEGFA,PDCD6IP,CLPTM1L,IL6ST,COL4A3,CYR61,UBC,DNAJB6,CTNNA1,CTGF,BCAP31,PLAGL1,CTSB,HIPK3,CRYAB,TP53I…
GO: Biological Process	GO:0006509	membrane protein ectodomain proteolysis		0.000064	7	28	TIMP3,NRD1,APH1A,MYH9,PSENEN,ERAP1,PTPN3
GO: Biological Process	GO:0022607	cellular component assembly		0.000068	75	1262	FERMT2,ACADM,SIRPA,SMARCA2,MALT1,TUBB2B,SKAP2,EPS15,SQSTM1,ANXA5,APP,CD2AP,SDC4,WASL,RHOA,TMSB10,TJP1,TMSB4X,NOD1,P2RX4,HIST1H2BC,GPHN,PAK1,STUB1,STXBP1,STXBP3,HIST1H1C,CALR,MYO6,VAMP2,OGT,F11R,NDUFS5,NEDD9,SPTBN1,SPTAN1,PDLIM5,VAMP8,ATL3,CD151,TMOD3,CD47,MTSS1,PODXL,RB1CC1,MAGI2,PRKCI,PARD6B,PRKAG1,PRKAA2,EZR,COLEC12,CTNNA1,WASF2,CTNND1,PARVA,CTSD,POMP,MPP5,CRYAB,TPM1,CCNB1IP1,SBF2,VAMP3,ITGB1,E…
GO: Biological Process	GO:0060627	regulation of vesicle-mediated transport		0.000077	18	169	SIRPA,ANXA1,ANXA2,CD2AP,GPC3,STXBP1,STXBP3,CALR,VAMP2,CD47,PROS1,PPT1,ITGB1,ITGA2,EHD4,SGIP1,RAB3B,RAB5B
GO: Biological Process	GO:0007264	small GTPase mediated signal transduction		0.000079	43	612	CTNNAL1,IQGAP2,ARHGAP24,ARF1,ARF3,ARHGAP5,ARHGAP1,ARHGDIA,RHOA,RND3,ARHGAP18,RRAS,PLCE1,TIMP2,TBC1D8B,BNIP2,GDI1,CDC42BPA,ARHGAP12,ARHGEF16,ARHGAP32,RRAS2,ELMO1,RASL11A,RAB18,RAB21,WASF2,PLXNB1,RAB11B,ARHGEF12,PSD3,ARHGEF18,SRGAP2,RB1,RASA2,ARHGAP29,ARHGAP28,PLEKHG1,SRGAP1,RAB1A,RAB3B,RAB6A,RAB5B
GO: Biological Process	GO:0001655	urogenital system development		0.000087	19	186	MPV17,FOXC2,FOXD1,FRS2,ANXA4,PLCE1,GPC3,APH1A,TCF21,SCHIP1,MYO1E,WT1,VEGFA,COL4A4,COL4A3,TENC1,ROBO2,PSAP,LAMB2
GO: Biological Process	GO:0051246	regulation of protein metabolic process		0.000093	53	815	BTRC,SQSTM1,AKT2,APP,APLP1,MAP3K5,FYN,RHOA,GPC3,TIMP2,TIMP3,NRD1,SBDS,NDFIP1,BMPR1A,PAK1,STUB1,CALR,CBLB,CD81,CD59,PPP1CA,EIF2C2,RB1CC1,WT1,EIF4H,NUB1,VEGFA,ABI1,IL6ST,UBE2V1,UBC,CTGF,PLAT,HIPK3,DAB2,CD55,JUN,ITGB1,ITGAV,ITGA2,QKI,TRIB2,BAG5,SELT,UBE2QL1,ZAK,UHMK1,NPTN,EIF4A2,PTPN3,KRT7,EGF
GO: Biological Process	GO:0007229	integrin-mediated signaling pathway		0.000094	12	86	RHOA,DST,MYH9,NEDD9,CD47,CTGF,ITGB8,ITGB1,ITGB5,ITGAV,ITGA2,ITGA3
GO: Biological Process	GO:0016049	cell growth		0.000096	28	338	FOXD1,APP,ATP6V0E1,RHOA,NUPR1,PLCE1,NPR1,DERL2,CAMK2D,CD81,SGMS1,TAF9B,WT1,PPT1,CRIM1,CYR61,IGFBP7,CTGF,CRYAB,DAB2,MLL2,RB1,EPB41L5,ROBLD3,HTRA1,EI24,LAMB2,NDRG3
GO: Biological Process	GO:0009100	glycoprotein metabolic process		0.000108	24	271	B3GALT2,MAN1A2,EDEM3,ST6GALNAC3,ST3GAL3,ST3GAL1,ST6GAL1,MGAT5,TSPAN8,SAR1B,APH1A,CANX,CALR,OGT,TRAK2,PHLDA1,GALNT10,CST3,PSENEN,MAGT1,MGAT4A,ST6GALNAC6,GANAB,SULF1
GO: Biological Process	GO:0019725	cellular homeostasis		0.00012	45	663	ABCB7,TMX3,ADM,SEPW1,F2R,CLDN1,APP,ATP6V0E1,APLP2,ARF1,FYN,PLCE1,ATP6V1A,ATP6V0A1,ATP6V1E1,CLDN5,PRDX5,TMX2,TXNDC12,NDFIP1,CBARA1,P4HB,P2RX4,CAMK2D,CALR,NAB1,CHRNB1,PPT1,CLCN3,IL6ST,PDIA6,SBF2,CD55,TENC1,MAGT1,ATP6V1F,JUN,ITGB1,ITGAV,PARK7,QKI,SELT,PTH1R,C17orf37,NPTN
GO: Biological Process	GO:0034329	cell junction assembly		0.000147	16	147	FERMT2,SIRPA,SKAP2,SDC4,TJP1,F11R,CD151,CD47,PRKCI,PARD6B,CTNNA1,CTNND1,PARVA,MPP5,ITGB1,EPB41L5
GO: Biological Process	GO:0007528	neuromuscular junction development		0.00016	7	32	F2R,APP,NRD1,GPHN,PAK1,UTRN,LAMB2
GO: Biological Process	GO:0032268	regulation of cellular protein metabolic process		0.000174	48	734	BTRC,SQSTM1,AKT2,APP,APLP1,MAP3K5,RHOA,TIMP2,TIMP3,NRD1,SBDS,NDFIP1,BMPR1A,PAK1,STUB1,CALR,CD81,CD59,PPP1CA,EIF2C2,RB1CC1,WT1,EIF4H,NUB1,VEGFA,ABI1,IL6ST,UBC,CTGF,PLAT,HIPK3,DAB2,CD55,JUN,ITGB1,ITGAV,ITGA2,QKI,TRIB2,BAG5,SELT,ZAK,UHMK1,NPTN,EIF4A2,PTPN3,KRT7,EGF
GO: Biological Process	GO:0044087	regulation of cellular component biogenesis		0.000194	20	214	SDC4,WASL,RHOA,TMSB10,TMSB4X,STUB1,STXBP1,SPTBN1,SPTAN1,PDLIM5,TMOD3,PODXL,CYR61,TPM1,EPB41L5,ROBO2,SYNPO,BAG5,SNCAIP,KANK1
GO: Biological Process	GO:0006468	protein phosphorylation		0.000199	57	923	FRS2,SQSTM1,AKT2,F2R,LATS2,APP,MAP3K5,FYN,PLCE1,MERTK,NPR1,MAST4,NOD1,GMFB,BMPR1A,PAK1,CAMK2D,CDKL5,MYLK,CDC42BPA,NEK7,NEK1,GRK5,MAPKSP1,SPTBN1,CDK7,CD81,RB1CC1,PRKCI,PRKG1,PRKAG1,PRKAA2,OXSR1,NLK,VEGFA,ABI1,AKT3,IL6ST,PDK2,TLR7,UBC,CTGF,HIPK3,CSNK2A1,CSNK1A1,DAB2,JAK1,JUN,ITGB1,TRIB2,ROBLD3,MST4,ZAK,UHMK1,MARK2,NPTN,EGF
GO: Biological Process	GO:0008360	regulation of cell shape		0.000202	10	67	FERMT2,FYN,CDC42SE2,MYH9,PDPN,EZR,VEGFA,PLXNB1,ARHGEF18,SHROOM3
GO: Biological Process	GO:0052547	regulation of peptidase activity		0.000213	22	249	R3HDML,AKT2,CFLAR,F2R,APP,MAP3K5,RHOA,MTCH1,GPC3,TIMP2,TIMP3,NRD1,NOD1,PRDX5,UACA,CRIM1,COL4A3,CYR61,DNAJB6,CTGF,CRYAB,CST3
GO: Biological Process	GO:0033619	membrane protein proteolysis		0.00024	7	34	TIMP3,NRD1,APH1A,MYH9,PSENEN,ERAP1,PTPN3
GO: Biological Process	GO:0042330	taxis		0.000245	38	546	FOXD1,ALCAM,AKT2,SEMA5A,APP,WASL,FYN,RHOA,RRAS,CAP1,CMTM6,SBDS,PAK1,MYH9,MYL6,MYO10,SPTBN1,SPTAN1,UNC5C,AP2M1,EZR,CLTC,VEGFA,COL4A4,COL4A3,CYR61,PLXNB1,CSNK2A1,ARHGEF12,SRGAP2,ITGB1,ROBO2,ITGAV,ITGA2,DPYSL2,SRGAP1,EFNB1,SEMA3E
GO: Biological Process	GO:0006935	chemotaxis		0.000245	38	546	FOXD1,ALCAM,AKT2,SEMA5A,APP,WASL,FYN,RHOA,RRAS,CAP1,CMTM6,SBDS,PAK1,MYH9,MYL6,MYO10,SPTBN1,SPTAN1,UNC5C,AP2M1,EZR,CLTC,VEGFA,COL4A4,COL4A3,CYR61,PLXNB1,CSNK2A1,ARHGEF12,SRGAP2,ITGB1,ROBO2,ITGAV,ITGA2,DPYSL2,SRGAP1,EFNB1,SEMA3E
GO: Biological Process	GO:0045454	cell redox homeostasis		0.000258	10	69	TMX3,SEPW1,PRDX5,TMX2,TXNDC12,P4HB,PDIA6,MAGT1,SELT,C17orf37
GO: Biological Process	GO:0008283	cell proliferation		0.000281	79	1409	FOXC2,SMARCA2,MALT1,ADM,SKAP2,BTRC,EPS15,FRS2,F2R,KAT2B,NES,ANXA1,MCC,FYN,ARHGAP5,NUPR1,PLCE1,NPR3,NPR1,GPC3,TIMP2,NRD1,SBDS,ZEB1,NDFIP1,DERL2,BMPR1A,TNS3,NDE1,CAMK2D,CAPNS1,IFITM1,CALR,CDC14A,TXNIP,PDPN,CBLB,SPARC,SLFN12,CDK7,CD81,CD47,CD59,CDKN1C,WT1,FGFBP1,VEGFA,ABI1,IL6ST,COL4A3,CYR61,IGFBP7,CTNNA1,CTGF,NAMPT,TOB1,CST3,DAB2,DACH1,RARRES1,TENC1,MLL2,JUN,RB1,ITGB1,ITGAV,ITGA2,PARK7,IL13RA1,PTCH…
GO: Biological Process	GO:0071310	cellular response to organic substance		0.000295	35	493	FOXC2,ADCY1,BTRC,FRS2,AKT2,KAT2B,LATS2,ATP6V0E1,APLP1,ATP6V1A,ATP6V0A1,ATP6V1E1,DERL2,PAK1,STUB1,SPARC,MAPKSP1,EIF2C2,ATF6,PRKCI,PRKAG1,PRKAA2,COLEC12,AKT3,IGFBP7,PDE3B,CTNNA1,NAMPT,VAPB,ATP6V1F,RORA,EPB41L5,ROBO2,ITGA2,ROBLD3
GO: Biological Process	GO:0035295	tube development		0.000301	28	362	TMED2,FOXC2,MAN1A2,FOXD1,ADM,BTRC,SEMA5A,SDC4,GPC3,TCF21,BMPR1A,TNS3,TMBIM6,PDPN,SPARC,PPP1CA,PODXL,WT1,VEGFA,CTGF,CTSL1,DAG1,ROBO2,SHROOM3,PTCH1,NPNT,LIPA,EGF
GO: Biological Process	GO:0009101	glycoprotein biosynthetic process		0.000315	20	222	B3GALT2,MAN1A2,EDEM3,ST6GALNAC3,ST3GAL3,ST3GAL1,ST6GAL1,MGAT5,TSPAN8,SAR1B,CANX,CALR,OGT,TRAK2,PHLDA1,GALNT10,MAGT1,MGAT4A,ST6GALNAC6,GANAB
GO: Biological Process	GO:0007163	establishment or maintenance of cell polarity		0.000328	10	71	FAT1,CAP1,NDE1,MYH9,PRKCI,PARD6B,EZR,CTNNA1,MACF1,MARK2
GO: Biological Process	GO:0009719	response to endogenous stimulus		0.000349	46	716	FOXC2,ADCY1,ADM,FRS2,AKT2,KAT2B,ANXA3,LATS2,ATP6V0E1,APLP1,RHOA,TIMP3,ATP6V1A,ATP6V0A1,ATP6V1E1,STRN3,PAM,PAK1,STXBP3,TXNIP,MAPKSP1,GPX4,PRKCI,PRKAG1,PRKAA2,AKT3,IGFBP7,PDE3B,CTGF,NAMPT,PLAT,CTSB,CRYAB,CST3,DAG1,MLL2,ATP6V1F,RORA,EPB41L5,ROBO2,ITGA2,ROBLD3,PTCH1,LNPEP,BTG2,DPYSL2
GO: Biological Process	GO:0006909	phagocytosis		0.000356	11	85	SIRPA,ANXA3,MERTK,CDC42SE2,CALR,CD47,ELMO1,PROS1,COLEC12,ITGAV,ITGA2
GO: Biological Process	GO:0030041	actin filament polymerization		0.000356	11	85	WASL,RHOA,TMSB10,TMSB4X,SPTBN1,SPTAN1,TMOD3,MTSS1,TPM1,DIAPH2,KANK1
GO: Biological Process	GO:0008154	actin polymerization or depolymerization		0.000362	12	99	WASL,RHOA,TMSB10,TMSB4X,SPTBN1,SPTAN1,TMOD3,MTSS1,ABI1,TPM1,DIAPH2,KANK1
GO: Biological Process	GO:0051130	positive regulation of cellular component organization		0.000369	26	330	SIRPA,NES,ANXA1,ANXA2,SDC4,WASL,ARHGDIA,RHOA,GPC3,STUB1,CALR,CD47,PROS1,PRKCI,PPT1,PLXNB1,TPM1,ITGB1,EPB41L5,ROBO2,ITGA2,ITGA3,SYNPO,SGIP1,NPTN,EGF
GO: Biological Process	GO:0045785	positive regulation of cell adhesion		0.000397	12	100	SDC4,RHOA,CD47,PODXL,UTRN,CYR61,TPM1,ITGB1,EPB41L5,ITGA2,ITGA3,NPNT
GO: Biological Process	GO:0060548	negative regulation of cell death		0.000426	37	542	FOXC2,MALT1,ADM,SQSTM1,IER3,AKT2,AMIGO2,CFLAR,F2R,NES,ANXA4,ANXA5,ANXA1,ARHGDIA,RHOA,PRDX5,BNIP2,TMBIM6,STXBP1,CD59,SGMS1,RB1CC1,YWHAH,TAF9B,PRKCI,WT1,PPT1,VEGFA,IL6ST,CYR61,UBC,CTNNA1,CTSB,HIPK3,CRYAB,CST3,BTG2
GO: Biological Process	GO:0023014	signal transduction via phosphorylation event		0.000431	46	723	MALT1,BTRC,FRS2,SQSTM1,AKT2,CFLAR,F2R,AKAP11,LATS2,MAP3K5,FYN,WLS,RHOA,C18orf32,PLCE1,MERTK,NPHS1,TIMP2,OTUD7B,NOD1,NDFIP1,BNIP2,PAK1,MAPKSP1,TMED4,CD81,RB1CC1,OXSR1,NLK,IL6ST,TLR7,UBE2V1,UBC,HIPK3,CRYAB,DAG1,JAK1,JUN,ITGB1,ITGAV,ROBLD3,SPRED2,PSAP,ZAK,MARK2,EGF
GO: Biological Process	GO:0007243	intracellular protein kinase cascade		0.000431	46	723	MALT1,BTRC,FRS2,SQSTM1,AKT2,CFLAR,F2R,AKAP11,LATS2,MAP3K5,FYN,WLS,RHOA,C18orf32,PLCE1,MERTK,NPHS1,TIMP2,OTUD7B,NOD1,NDFIP1,BNIP2,PAK1,MAPKSP1,TMED4,CD81,RB1CC1,OXSR1,NLK,IL6ST,TLR7,UBE2V1,UBC,HIPK3,CRYAB,DAG1,JAK1,JUN,ITGB1,ITGAV,ROBLD3,SPRED2,PSAP,ZAK,MARK2,EGF
GO: Biological Process	GO:0051146	striated muscle cell differentiation		0.000448	16	162	ACADM,F2R,APP,NRD1,BNIP2,GPHN,PAK1,CAPN2,MYH9,CHRNB1,VEGFA,UTRN,TPM1,RB1,ITGB1,LAMB2
GO: Biological Process	GO:0007596	blood coagulation		0.000476	35	506	SIRPA,F2R,ANXA5,ANXA2,APP,FYN,RHOA,ATP1B3,MERTK,CAP1,TSPAN8,TMSB4X,STXBP1,STXBP3,F11R,PDPN,SPARC,CD47,CD59,DOCK11,PROS1,PRKG1,VEGFA,IFNGR1,PDE3B,PLAT,KLC1,ITGB1,ITGAV,ITGA2,ITGA3,MGLL,PSAP,LAMP2,EGF
GO: Biological Process	GO:0007160	cell-matrix adhesion		0.000489	14	132	SIRPA,SDC4,RHOA,UTRN,CTGF,DAG1,ITGB8,ITGB1,ITGB5,EPB41L5,ITGAV,ITGA2,ITGA3,NPNT
GO: Biological Process	GO:0051493	regulation of cytoskeleton organization		0.000492	18	196	NES,SDC4,WASL,RHOA,TMSB10,TMSB4X,SBDS,DST,PAK1,SPTBN1,SPTAN1,NEBL,TMOD3,PLXNB1,TPM1,CYLD,SYNPO,KANK1
GO: Biological Process	GO:0072112	glomerular visceral epithelial cell differentiation		0.000512	3	5	FOXC2,WT1,LAMB2
GO: Biological Process	GO:0072311	glomerular epithelial cell differentiation		0.000512	3	5	FOXC2,WT1,LAMB2
GO: Biological Process	GO:0061318	renal filtration cell differentiation		0.000512	3	5	FOXC2,WT1,LAMB2
GO: Biological Process	GO:0072010	glomerular epithelium development		0.000512	3	5	FOXC2,WT1,LAMB2
GO: Biological Process	GO:0044085	cellular component biogenesis		0.000514	77	1393	FERMT2,ACADM,SIRPA,SMARCA2,MALT1,TUBB2B,SKAP2,EPS15,SQSTM1,ANXA5,APP,CD2AP,SDC4,WASL,RHOA,TMSB10,TJP1,TMSB4X,NOD1,SBDS,P2RX4,HIST1H2BC,GPHN,PAK1,STUB1,STXBP1,STXBP3,HIST1H1C,CALR,MYO6,VAMP2,OGT,F11R,NDUFS5,NEDD9,SPTBN1,SPTAN1,PDLIM5,VAMP8,ATL3,CD151,TMOD3,CD47,MTSS1,PODXL,RB1CC1,MAGI2,PRKCI,PARD6B,PRKAG1,PRKAA2,EZR,COLEC12,CYR61,CTNNA1,WASF2,CTNND1,PARVA,CTSD,POMP,MPP5,CRYAB,TPM1,CCNB1IP1,SBF2,VA…
GO: Biological Process	GO:0071822	protein complex subunit organization		0.000527	48	771	ACADM,MALT1,TUBB2B,SKAP2,EPS15,SQSTM1,NES,ANXA5,CD2AP,WASL,RHOA,TMSB10,TMSB4X,NOD1,SBDS,P2RX4,GPHN,PAK1,STUB1,STXBP1,STXBP3,CALR,VAMP2,OGT,NDUFS5,SPTBN1,SPTAN1,VAMP8,ATL3,TMOD3,MTSS1,MAGI2,PARD6B,PRKAG1,PRKAA2,COLEC12,CTNNA1,PARVA,POMP,CRYAB,TPM1,SBF2,VAMP3,DIAPH2,HGSNAT,C1QTNF1,C1QTNF7,KANK1
GO: Biological Process	GO:0050817	coagulation		0.000529	35	509	SIRPA,F2R,ANXA5,ANXA2,APP,FYN,RHOA,ATP1B3,MERTK,CAP1,TSPAN8,TMSB4X,STXBP1,STXBP3,F11R,PDPN,SPARC,CD47,CD59,DOCK11,PROS1,PRKG1,VEGFA,IFNGR1,PDE3B,PLAT,KLC1,ITGB1,ITGAV,ITGA2,ITGA3,MGLL,PSAP,LAMP2,EGF
GO: Biological Process	GO:0016358	dendrite development		0.000532	11	89	ACSL4,APP,SDC2,RHOA,PAK1,MYO6,PDLIM5,YWHAH,PRKG1,TRAPPC4,ROBO2
GO: Biological Process	GO:0071417	cellular response to organic nitrogen		0.000546	4	11	APLP1,MAPKSP1,PRKAA2,ROBLD3
GO: Biological Process	GO:0007599	hemostasis		0.000548	35	510	SIRPA,F2R,ANXA5,ANXA2,APP,FYN,RHOA,ATP1B3,MERTK,CAP1,TSPAN8,TMSB4X,STXBP1,STXBP3,F11R,PDPN,SPARC,CD47,CD59,DOCK11,PROS1,PRKG1,VEGFA,IFNGR1,PDE3B,PLAT,KLC1,ITGB1,ITGAV,ITGA2,ITGA3,MGLL,PSAP,LAMP2,EGF
GO: Biological Process	GO:0030100	regulation of endocytosis		0.00057	12	104	SIRPA,CD2AP,GPC3,CALR,CD47,PROS1,PPT1,ITGB1,ITGA2,EHD4,SGIP1,RAB5B
GO: Biological Process	GO:0014075	response to amine stimulus		0.000581	9	63	APLP1,RHOA,TIMP3,MAPKSP1,CTGF,CTSB,ITGA2,ROBLD3,DPYSL2
GO: Biological Process	GO:0072359	circulatory system development		0.000581	40	611	ACADM,TMED2,FOXC2,ADM,FRS2,ARHGAP24,ANXA3,SEMA5A,ANXA2,TSPAN12,PLCE1,NPR1,TCF21,BMPR1A,PAM,MYH9,MYLK,MYO1E,PDPN,SMYD1,RB1CC1,WT1,VEGFA,SLC12A6,COL4A3,CYR61,CTGF,WASF2,PLAT,TPM1,JUN,ITGB8,ITGB1,ITGAV,QKI,ERAP1,PTCH1,ENPEP,PTPRJ,EGF
GO: Biological Process	GO:0072358	cardiovascular system development		0.000581	40	611	ACADM,TMED2,FOXC2,ADM,FRS2,ARHGAP24,ANXA3,SEMA5A,ANXA2,TSPAN12,PLCE1,NPR1,TCF21,BMPR1A,PAM,MYH9,MYLK,MYO1E,PDPN,SMYD1,RB1CC1,WT1,VEGFA,SLC12A6,COL4A3,CYR61,CTGF,WASF2,PLAT,TPM1,JUN,ITGB8,ITGB1,ITGAV,QKI,ERAP1,PTCH1,ENPEP,PTPRJ,EGF
GO: Biological Process	GO:0030837	negative regulation of actin filament polymerization		0.000582	7	39	TMSB10,TMSB4X,SPTBN1,SPTAN1,TMOD3,TPM1,KANK1
GO: Biological Process	GO:0071844	cellular component assembly at cellular level		0.000624	55	924	FERMT2,SIRPA,SMARCA2,TUBB2B,SKAP2,EPS15,APP,CD2AP,SDC4,WASL,RHOA,TMSB10,TJP1,TMSB4X,HIST1H2BC,PAK1,STUB1,STXBP1,HIST1H1C,CALR,MYO6,F11R,NDUFS5,NEDD9,SPTBN1,SPTAN1,PDLIM5,CD151,TMOD3,CD47,MTSS1,PODXL,RB1CC1,MAGI2,PRKCI,PARD6B,EZR,CTNNA1,WASF2,CTNND1,PARVA,CTSD,POMP,MPP5,CRYAB,TPM1,CCNB1IP1,ITGB1,EPB41L5,ROBO2,DIAPH2,SYNPO,BAG5,SNCAIP,KANK1
GO: Biological Process	GO:0034330	cell junction organization		0.000626	16	167	FERMT2,SIRPA,SKAP2,SDC4,TJP1,F11R,CD151,CD47,PRKCI,PARD6B,CTNNA1,CTNND1,PARVA,MPP5,ITGB1,EPB41L5
GO: Biological Process	GO:0031589	cell-substrate adhesion		0.000651	17	184	SIRPA,SDC4,RHOA,MERTK,UTRN,CYR61,CTGF,DAG1,VAMP3,ITGB8,ITGB1,ITGB5,EPB41L5,ITGAV,ITGA2,ITGA3,NPNT
GO: Biological Process	GO:0043297	apical junction assembly		0.000653	6	29	F11R,PRKCI,PARD6B,CTNNA1,MPP5,ITGB1
GO: Biological Process	GO:0001666	response to hypoxia		0.000668	16	168	ABAT,ADM,SDC2,RHOA,PAM,PAK1,CAMK2D,CAPN2,HYOU1,VEGFA,PLOD2,PLAT,CRYAB,CST3,ITGA2,DPP4
GO: Biological Process	GO:0051789	response to protein stimulus		0.000673	15	152	EDEM3,DNAJB4,DERL2,CREB3L2,STUB1,HSPB2,HSPA8,ATF6,CYR61,DNAJB6,CTSB,CST3,VAPB,ITGA2,EIF4A2
GO: Biological Process	GO:0008285	negative regulation of cell proliferation		0.000692	32	458	SMARCA2,ADM,SKAP2,F2R,KAT2B,MCC,NUPR1,NPR1,GPC3,TIMP2,ZEB1,NDFIP1,IFITM1,CBLB,SLFN12,CDKN1C,WT1,FGFBP1,ABI1,COL4A3,IGFBP7,CTNNA1,TOB1,DACH1,RARRES1,TENC1,JUN,RB1,ITGB1,PTCH1,PTH1R,BTG2
GO: Biological Process	GO:0043066	negative regulation of apoptosis		0.0007	35	517	FOXC2,MALT1,ADM,SQSTM1,IER3,AKT2,AMIGO2,CFLAR,F2R,NES,ANXA4,ANXA5,ANXA1,ARHGDIA,RHOA,PRDX5,BNIP2,TMBIM6,STXBP1,CD59,SGMS1,RB1CC1,YWHAH,TAF9B,PRKCI,WT1,PPT1,VEGFA,IL6ST,CYR61,UBC,CTNNA1,HIPK3,CRYAB,BTG2
GO: Biological Process	GO:0001775	cell activation		0.00072	45	720	MALT1,SKAP2,F2R,ANXA3,ANXA1,APP,FYN,RHOA,MERTK,CAP1,TMSB4X,ZEB1,NDFIP1,P2RX4,PAK1,STXBP1,STXBP3,MYH9,PDPN,CBLB,SPARC,CD81,CD47,CD59,PROS1,PRKG1,CLPTM1,VEGFA,IL6ST,TLR7,PDE3B,CTGF,CST3,VTCN1,ITGB1,RORA,MGLL,IL13RA1,RC3H1,PSAP,DPP4,ELF4,LAMP2,EGF,EFNB1
GO: Biological Process	GO:0052548	regulation of endopeptidase activity		0.000728	20	237	AKT2,CFLAR,F2R,APP,MAP3K5,RHOA,MTCH1,TIMP2,TIMP3,NRD1,NOD1,PRDX5,UACA,CRIM1,COL4A3,CYR61,DNAJB6,CTGF,CRYAB,CST3
GO: Biological Process	GO:0045807	positive regulation of endocytosis		0.000734	9	65	SIRPA,GPC3,CALR,CD47,PROS1,PPT1,ITGB1,ITGA2,SGIP1
GO: Biological Process	GO:0042692	muscle cell differentiation		0.000741	19	220	ACADM,F2R,APP,NRD1,ZEB1,BNIP2,GPHN,PAK1,CAPN2,MYH9,CHRNB1,VEGFA,UTRN,CTNNA1,TPM1,RB1,ITGB1,QKI,LAMB2
GO: Biological Process	GO:0015682	ferric iron transport		0.000791	6	30	ATP6V0E1,ATP6V1A,ATP6V0A1,ATP6V1E1,CLTC,ATP6V1F
GO: Biological Process	GO:0033572	transferrin transport		0.000791	6	30	ATP6V0E1,ATP6V1A,ATP6V0A1,ATP6V1E1,CLTC,ATP6V1F
GO: Biological Process	GO:0006886	intracellular protein transport		0.000795	34	501	F2R,RHOA,SAR1B,DERL2,BMPR1A,CALR,MYO6,TXNIP,CBLB,SPTBN1,STX16,TRAK2,UACA,USO1,YWHAH,PRKCI,AP2M1,CLTB,CLTC,TLR7,OPTN,BCAP31,TOB1,CYLD,JUN,ITGB1,MACF1,GABARAP,SGIP1,UHMK1,RAB1A,RAB6A,ARL6IP1,EGF
GO: Biological Process	GO:0042127	regulation of cell proliferation		0.000796	60	1041	SMARCA2,ADM,SKAP2,FRS2,F2R,KAT2B,NES,ANXA1,MCC,ARHGAP5,NUPR1,NPR3,NPR1,GPC3,TIMP2,ZEB1,NDFIP1,DERL2,BMPR1A,TNS3,CAMK2D,CAPNS1,IFITM1,CALR,TXNIP,CBLB,SPARC,SLFN12,CD81,CD47,CD59,CDKN1C,WT1,FGFBP1,VEGFA,ABI1,IL6ST,COL4A3,IGFBP7,CTNNA1,CTGF,NAMPT,TOB1,CST3,DACH1,RARRES1,TENC1,MLL2,JUN,RB1,ITGB1,ITGAV,ITGA2,IL13RA1,PTCH1,PTH1R,BTG2,DPP4,EGF,EFNB1
GO: Biological Process	GO:0061061	muscle structure development		0.000797	28	385	ACADM,FOXC2,AEBP1,F2R,APP,RHOA,NRD1,ZEB1,BNIP2,GPHN,PAK1,CAPN2,MYH9,MYL6,MYLK,MTSS1,HSPB2,CHRNB1,VEGFA,UTRN,CTNNA1,CTSB,CRYAB,TPM1,RB1,ITGB1,QKI,LAMB2
GO: Biological Process	GO:0043281	regulation of caspase activity		0.000822	14	139	AKT2,CFLAR,F2R,MAP3K5,RHOA,MTCH1,NOD1,PRDX5,UACA,COL4A3,CYR61,DNAJB6,CTGF,CRYAB
GO: Biological Process	GO:0010243	response to organic nitrogen		0.000848	11	94	APLP1,RHOA,TIMP3,MAPKSP1,PRKAA2,CTGF,CTSB,ITGA2,ROBLD3,BTG2,DPYSL2
GO: Biological Process	GO:0002576	platelet degranulation		0.000862	10	80	APP,CAP1,TMSB4X,STXBP1,SPARC,PROS1,VEGFA,PSAP,LAMP2,EGF
GO: Biological Process	GO:0043069	negative regulation of programmed cell death		0.000887	35	524	FOXC2,MALT1,ADM,SQSTM1,IER3,AKT2,AMIGO2,CFLAR,F2R,NES,ANXA4,ANXA5,ANXA1,ARHGDIA,RHOA,PRDX5,BNIP2,TMBIM6,STXBP1,CD59,SGMS1,RB1CC1,YWHAH,TAF9B,PRKCI,WT1,PPT1,VEGFA,IL6ST,CYR61,UBC,CTNNA1,HIPK3,CRYAB,BTG2
GO: Biological Process	GO:0009611	response to wounding		0.000887	59	1024	SIRPA,ADM,F2R,ANXA5,MYOF,ANXA1,ANXA2,APP,SDC2,FYN,RHOA,NUPR1,ATP1B3,MERTK,TIMP3,CAP1,TSPAN8,TMSB4X,NOD1,PRDX5,NDFIP1,STXBP1,CHST1,STXBP3,F11R,PDPN,SPARC,GPX4,NFE2L1,UACA,CD47,CD59,SGMS1,DOCK11,PROS1,PRKG1,VEGFA,IL6ST,IFNGR1,TLR7,PDE3B,CTGF,PLAT,CTSB,CST3,TPM1,KLC1,CD55,C5orf13,ITGB1,ITGAV,ITGA2,ITGA3,MGLL,PSAP,LIPA,LAMB2,LAMP2,EGF
GO: Biological Process	GO:0006672	ceramide metabolic process		0.00091	8	54	GALC,LASS2,SGMS1,LASS6,CYR61,ITGB8,ST6GALNAC6,SPTLC2
GO: Biological Process	GO:0009725	response to hormone stimulus		0.000914	41	646	FOXC2,ADCY1,ADM,FRS2,AKT2,KAT2B,ANXA3,LATS2,ATP6V0E1,RHOA,TIMP3,ATP6V1A,ATP6V0A1,ATP6V1E1,STRN3,PAM,PAK1,STXBP3,TXNIP,GPX4,PRKCI,PRKAG1,PRKAA2,AKT3,IGFBP7,PDE3B,CTGF,NAMPT,PLAT,CTSB,CRYAB,CST3,DAG1,MLL2,ATP6V1F,RORA,ROBO2,ITGA2,PTCH1,LNPEP,BTG2
GO: Biological Process	GO:0015985	energy coupled proton transport, down electrochemical gradient		0.000925	7	42	ATP6V0E1,ATP5G2,ATP6V1A,ATP6V0A1,ATP6V1E1,ATP6AP1,ATP6V1F
GO: Biological Process	GO:0015986	ATP synthesis coupled proton transport		0.000925	7	42	ATP6V0E1,ATP5G2,ATP6V1A,ATP6V0A1,ATP6V1E1,ATP6AP1,ATP6V1F
GO: Biological Process	GO:0042176	regulation of protein catabolic process		0.000944	12	110	BTRC,FYN,GPC3,TIMP3,NRD1,NDFIP1,STUB1,CBLB,NUB1,DAB2,TRIB2,PTPN3
GO: Biological Process	GO:0006936	muscle contraction		0.000944	20	242	F2R,MYOF,SDC4,MYOM2,ATP1A1,PLCE1,P2RX4,CAMK2D,MYL7,MYL6,MYLK,CHRNB1,VIM,UTRN,PDE4B,CTGF,CRYAB,TPM1,ITGB5,ITGA2
GO: Biological Process	GO:0046513	ceramide biosynthetic process		0.000946	5	21	LASS2,SGMS1,LASS6,CYR61,SPTLC2
GO: Biological Process	GO:0043067	regulation of programmed cell death		0.000981	65	1159	SERINC3,FOXC2,MALT1,ADM,SQSTM1,IER3,AKT2,AMIGO2,CFLAR,F2R,NES,ANXA4,ANXA5,ANXA1,APP,MAP3K5,ARHGDIA,RHOA,MTCH1,NUPR1,NOD1,APH1A,PRDX5,BNIP2,P2RX4,TMBIM6,STXBP1,CALR,TXNIP,DYNLL2,UACA,CD59,SGMS1,PHLDA1,ARHGEF16,RB1CC1,YWHAH,TAF9B,PRKCI,WT1,PPT1,VEGFA,IL6ST,COL4A3,CYR61,UBC,DNAJB6,CTNNA1,CTGF,PLAGL1,CTSB,HIPK3,CRYAB,TP53INP1,CST3,PSENEN,ARHGEF12,ARHGEF18,JUN,ITGB1,ITM2B,MST4,BTG2,EI24,ZAK
GO: Biological Process	GO:0006753	nucleoside phosphate metabolic process		0.000985	54	921	ABCB7,ADCY1,ADM,ATP6V0E1,APLP1,ENPP5,ARHGAP1,ATP1A1,RRAS,ATP1B3,NPR3,NPR1,CYB5R4,ATP5G2,TIMP2,CAP1,ATP6V1A,ATP6V0A1,ATP6V1E1,ATP6AP1,OGDH,TBC1D8B,ABCA9,GDI1,REXO2,DDX3Y,CDK7,ATL3,ARHGEF16,HSPA8,RRAS2,CETN2,RASL11A,PANK1,RAB21,ATP8B1,PDE3B,PDE4B,NAMPT,PCYOX1,TPM1,RAB11B,DCTD,ATP6V1F,RORA,ABCA5,EHD4,PTGER4,VPS4B,KIAA0564,PTH1R,TRAPPC3,RAB6A,EIF4A2
GO: Biological Process	GO:0009117	nucleotide metabolic process		0.000985	54	921	ABCB7,ADCY1,ADM,ATP6V0E1,APLP1,ENPP5,ARHGAP1,ATP1A1,RRAS,ATP1B3,NPR3,NPR1,CYB5R4,ATP5G2,TIMP2,CAP1,ATP6V1A,ATP6V0A1,ATP6V1E1,ATP6AP1,OGDH,TBC1D8B,ABCA9,GDI1,REXO2,DDX3Y,CDK7,ATL3,ARHGEF16,HSPA8,RRAS2,CETN2,RASL11A,PANK1,RAB21,ATP8B1,PDE3B,PDE4B,NAMPT,PCYOX1,TPM1,RAB11B,DCTD,ATP6V1F,RORA,ABCA5,EHD4,PTGER4,VPS4B,KIAA0564,PTH1R,TRAPPC3,RAB6A,EIF4A2
GO: Biological Process	GO:0014070	response to organic cyclic substance		0.00099	17	191	ABAT,EPHX1,BTRC,SDC2,TIMP3,CHRNB1,TAF9B,PRKAA2,IGFBP7,CTGF,CTSB,CST3,JUN,ITGA2,PTCH1,BTG2,DPYSL2
GO: Biological Process	GO:0048514	blood vessel morphogenesis		0.001038	25	335	FOXC2,ARHGAP24,ANXA3,SEMA5A,ANXA2,TSPAN12,NPR1,MYH9,MYLK,MYO1E,WT1,VEGFA,SLC12A6,COL4A3,CYR61,CTGF,WASF2,PLAT,JUN,ITGAV,QKI,ERAP1,ENPEP,PTPRJ,EGF
GO: Biological Process	GO:0003012	muscle system process		0.001053	21	262	F2R,MYOF,SDC4,MYOM2,ATP1A1,PLCE1,P2RX4,CAMK2D,MYL7,MYL6,MYLK,CHRNB1,VIM,UTRN,IL6ST,PDE4B,CTGF,CRYAB,TPM1,ITGB5,ITGA2
GO: Biological Process	GO:0043122	regulation of I-kappaB kinase/NF-kappaB cascade		0.001085	14	143	MALT1,BTRC,SQSTM1,CFLAR,F2R,WLS,RHOA,C18orf32,OTUD7B,NOD1,NDFIP1,TMED4,UBE2V1,UBC
GO: Biological Process	GO:0055086	nucleobase, nucleoside and nucleotide metabolic process		0.001088	56	968	ABCB7,ADCY1,ADM,ATP6V0E1,APLP1,ENPP5,ARHGAP1,ATP1A1,RRAS,ATP1B3,NPR3,NPR1,CYB5R4,ATP5G2,TIMP2,CAP1,ATP6V1A,ATP6V0A1,ATP6V1E1,ATP6AP1,OGDH,TBC1D8B,ABCA9,GDI1,REXO2,DDX3Y,CDK7,ATL3,ARHGEF16,HSPA8,RRAS2,CETN2,RASL11A,PANK1,RAB21,ATP8B1,UCK2,PDE3B,PDE4B,NAMPT,PCYOX1,TPM1,RAB11B,DCTD,ATP6V1F,RORA,ABCA5,EHD4,PTGER4,VPS4B,KIAA0564,UPRT,PTH1R,TRAPPC3,RAB6A,EIF4A2
GO: Biological Process	GO:0051259	protein oligomerization		0.001105	21	263	ACADM,MALT1,SQSTM1,ANXA5,NOD1,P2RX4,GPHN,STXBP3,OGT,ATL3,MAGI2,PRKAG1,PRKAA2,COLEC12,CTNNA1,PARVA,CRYAB,SBF2,HGSNAT,C1QTNF1,C1QTNF7
GO: Biological Process	GO:0042060	wound healing		0.001122	39	612	SIRPA,F2R,ANXA5,MYOF,ANXA2,APP,SDC2,FYN,RHOA,ATP1B3,MERTK,TIMP3,CAP1,TSPAN8,TMSB4X,STXBP1,STXBP3,F11R,PDPN,SPARC,CD47,CD59,DOCK11,PROS1,PRKG1,VEGFA,IFNGR1,PDE3B,PLAT,TPM1,KLC1,ITGB1,ITGAV,ITGA2,ITGA3,MGLL,PSAP,LAMP2,EGF
GO: Biological Process	GO:0010970	microtubule-based transport		0.001131	6	32	APP,DST,NDE1,KLC1,KIF5B,RAB6A
GO: Biological Process	GO:0030705	cytoskeleton-dependent intracellular transport		0.001131	6	32	APP,DST,NDE1,KLC1,KIF5B,RAB6A
GO: Biological Process	GO:0032956	regulation of actin cytoskeleton organization		0.001153	13	128	SDC4,WASL,RHOA,TMSB10,TMSB4X,PAK1,SPTBN1,SPTAN1,NEBL,TMOD3,TPM1,SYNPO,KANK1
GO: Biological Process	GO:0030162	regulation of proteolysis		0.001196	12	113	BTRC,TIMP2,TIMP3,NRD1,STUB1,CD59,NUB1,PLAT,DAB2,CD55,TRIB2,PTPN3
GO: Biological Process	GO:0042981	regulation of apoptosis		0.001216	64	1147	SERINC3,FOXC2,MALT1,ADM,SQSTM1,IER3,AKT2,AMIGO2,CFLAR,F2R,NES,ANXA4,ANXA5,ANXA1,APP,MAP3K5,ARHGDIA,RHOA,MTCH1,NUPR1,NOD1,APH1A,PRDX5,BNIP2,P2RX4,TMBIM6,STXBP1,CALR,TXNIP,DYNLL2,UACA,CD59,SGMS1,PHLDA1,ARHGEF16,RB1CC1,YWHAH,TAF9B,PRKCI,WT1,PPT1,VEGFA,IL6ST,COL4A3,CYR61,UBC,DNAJB6,CTNNA1,CTGF,PLAGL1,CTSB,HIPK3,CRYAB,TP53INP1,PSENEN,ARHGEF12,ARHGEF18,JUN,ITGB1,ITM2B,MST4,BTG2,EI24,ZAK
GO: Biological Process	GO:0030048	actin filament-based movement		0.001309	8	57	MYL7,MYH9,MYL6,MYO6,MYO1E,VIM,WASF2,TPM1
GO: Biological Process	GO:0045732	positive regulation of protein catabolic process		0.001309	8	57	GPC3,NRD1,NDFIP1,STUB1,CBLB,NUB1,DAB2,TRIB2
GO: Biological Process	GO:0030334	regulation of cell migration		0.00138	22	286	AKT2,F2R,ANXA3,MCC,ARHGAP5,RHOA,RRAS,TMSB4X,PDPN,UNC5C,RRAS2,PODXL,PARD6B,VEGFA,IL6ST,CYR61,TPM1,DAG1,ITGB1,EPB41L5,ITGA2,ITGA3
GO: Biological Process	GO:0016050	vesicle organization		0.001383	10	85	EPS15,F2R,ANXA1,ANXA2,CD2AP,ARF1,SAR1B,STXBP1,USO1,PRKCI
GO: Biological Process	GO:0030832	regulation of actin filament length		0.001383	10	85	WASL,RHOA,TMSB10,TMSB4X,SPTBN1,SPTAN1,NEBL,TMOD3,TPM1,KANK1
GO: Biological Process	GO:0035617	stress granule disassembly		0.001434	2	2	KLC1,KIF5B
GO: Biological Process	GO:0030327	prenylated protein catabolic process		0.001434	2	2	ZMPSTE24,PCYOX1
GO: Biological Process	GO:0018193	peptidyl-amino acid modification		0.001448	33	499	MAN1A2,EDEM3,AKT2,F2R,ST6GAL1,KAT2B,FYN,MGAT5,SETD7,SAR1B,P4HA1,P4HB,CANX,CALR,CD81,PROS1,NLK,VEGFA,ABI1,AKT3,IL6ST,PDK2,HIPK3,MLL2,MAGT1,JAK1,ITGB1,MGAT4A,UHMK1,GANAB,RAB3B,RAB6A,EGF
GO: Biological Process	GO:0071229	cellular response to acid		0.001511	4	14	S100A10,ANXA2,MAPKSP1,ROBLD3
GO: Biological Process	GO:0071495	cellular response to endogenous stimulus		0.001558	26	364	FOXC2,ADCY1,FRS2,AKT2,KAT2B,LATS2,ATP6V0E1,APLP1,ATP6V1A,ATP6V0A1,ATP6V1E1,PAK1,MAPKSP1,PRKCI,PRKAG1,PRKAA2,AKT3,IGFBP7,PDE3B,NAMPT,ATP6V1F,RORA,EPB41L5,ROBO2,ITGA2,ROBLD3
GO: Biological Process	GO:0010941	regulation of cell death		0.001565	65	1181	SERINC3,FOXC2,MALT1,ADM,SQSTM1,IER3,AKT2,AMIGO2,CFLAR,F2R,NES,ANXA4,ANXA5,ANXA1,APP,MAP3K5,ARHGDIA,RHOA,MTCH1,NUPR1,NOD1,APH1A,PRDX5,BNIP2,P2RX4,TMBIM6,STXBP1,CALR,TXNIP,DYNLL2,UACA,CD59,SGMS1,PHLDA1,ARHGEF16,RB1CC1,YWHAH,TAF9B,PRKCI,WT1,PPT1,VEGFA,IL6ST,COL4A3,CYR61,UBC,DNAJB6,CTNNA1,CTGF,PLAGL1,CTSB,HIPK3,CRYAB,TP53INP1,CST3,PSENEN,ARHGEF12,ARHGEF18,JUN,ITGB1,ITM2B,MST4,BTG2,EI24,ZAK
GO: Biological Process	GO:0006888	ER to Golgi vesicle-mediated transport		0.00161	7	46	SAR1B,CREB3L2,ATL3,TRAPPC4,GOSR1,TRAPPC3,RAB1A
GO: Biological Process	GO:0032970	regulation of actin filament-based process		0.001637	13	133	SDC4,WASL,RHOA,TMSB10,TMSB4X,PAK1,SPTBN1,SPTAN1,NEBL,TMOD3,TPM1,SYNPO,KANK1
GO: Biological Process	GO:2000145	regulation of cell motility		0.001647	22	290	AKT2,F2R,ANXA3,MCC,ARHGAP5,RHOA,RRAS,TMSB4X,PDPN,UNC5C,RRAS2,PODXL,PARD6B,VEGFA,IL6ST,CYR61,TPM1,DAG1,ITGB1,EPB41L5,ITGA2,ITGA3
GO: Biological Process	GO:0055002	striated muscle cell development		0.001667	11	102	F2R,APP,NRD1,GPHN,PAK1,CHRNB1,VEGFA,UTRN,TPM1,ITGB1,LAMB2
GO: Biological Process	GO:0006907	pinocytosis		0.001692	3	7	PPT1,DAB2,EHD4
GO: Biological Process	GO:0001944	vasculature development		0.001702	28	405	FOXC2,ARHGAP24,ANXA3,SEMA5A,ANXA2,TSPAN12,NPR1,TCF21,MYH9,MYLK,MYO1E,PDPN,WT1,VEGFA,SLC12A6,COL4A3,CYR61,CTGF,WASF2,PLAT,JUN,ITGB8,ITGAV,QKI,ERAP1,ENPEP,PTPRJ,EGF
GO: Biological Process	GO:0040007	growth		0.001772	43	711	TMED2,FOXC2,FOXD1,ADM,SEPP1,APP,ATP6V0E1,RHOA,NUPR1,PLCE1,NPR1,GPC3,TIMP3,SBDS,DERL2,BMPR1A,CAMK2D,NEDD9,CD81,SGMS1,TAF9B,WT1,PPT1,VEGFA,CRIM1,CYR61,IGFBP7,CTGF,CRYAB,CCNB1IP1,DAB2,TENC1,MLL2,RB1,EPB41L5,ROBLD3,SGIP1,PTCH1,PSAP,HTRA1,EI24,LAMB2,NDRG3
GO: Biological Process	GO:0006163	purine nucleotide metabolic process		0.001795	47	796	ABCB7,ADCY1,ADM,ATP6V0E1,APLP1,ARHGAP1,ATP1A1,RRAS,ATP1B3,NPR3,NPR1,ATP5G2,TIMP2,CAP1,ATP6V1A,ATP6V0A1,ATP6V1E1,ATP6AP1,TBC1D8B,ABCA9,GDI1,DDX3Y,CDK7,ATL3,ARHGEF16,HSPA8,RRAS2,CETN2,RASL11A,RAB21,ATP8B1,PDE3B,PDE4B,PCYOX1,TPM1,RAB11B,ATP6V1F,RORA,ABCA5,EHD4,PTGER4,VPS4B,KIAA0564,PTH1R,TRAPPC3,RAB6A,EIF4A2
GO: Biological Process	GO:0009896	positive regulation of catabolic process		0.001803	10	88	AKT2,GPC3,NRD1,NDFIP1,STUB1,CBLB,NUB1,DAB2,TRIB2,BTG2
GO: Biological Process	GO:0032272	negative regulation of protein polymerization		0.001831	7	47	TMSB10,TMSB4X,SPTBN1,SPTAN1,TMOD3,TPM1,KANK1
GO: Biological Process	GO:0046519	sphingoid metabolic process		0.001835	8	60	GALC,LASS2,SGMS1,LASS6,CYR61,ITGB8,ST6GALNAC6,SPTLC2
GO: Biological Process	GO:0030335	positive regulation of cell migration		0.00186	15	168	AKT2,F2R,ANXA3,ARHGAP5,RHOA,PDPN,RRAS2,PODXL,VEGFA,IL6ST,CYR61,ITGB1,EPB41L5,ITGA2,ITGA3
GO: Biological Process	GO:2000147	positive regulation of cell motility		0.00186	15	168	AKT2,F2R,ANXA3,ARHGAP5,RHOA,PDPN,RRAS2,PODXL,VEGFA,IL6ST,CYR61,ITGB1,EPB41L5,ITGA2,ITGA3
GO: Biological Process	GO:0050801	ion homeostasis		0.001907	37	589	ABCB7,ADM,F2R,CLDN1,APP,ATP6V0E1,APLP2,ARF1,FYN,PLCE1,NPR1,ATP6V1A,ATP6V0A1,ATP6V1E1,CLDN5,NDFIP1,CBARA1,P2RX4,CCDC47,CAMK2D,CALR,NAB1,CHRNB1,PPT1,CLCN3,IL6ST,SBF2,CD55,ATP6V1F,JUN,ITGB1,ITGAV,PARK7,QKI,PTH1R,LNPEP,NPTN
GO: Biological Process	GO:0070887	cellular response to chemical stimulus		0.001918	48	820	MPV17,FOXC2,ADCY1,BTRC,FRS2,AKT2,KAT2B,LATS2,S100A10,ANXA1,ANXA2,ATP6V0E1,APLP1,ATP6V1A,ATP6V0A1,ATP6V1E1,SBDS,PRDX5,DERL2,PAK1,STUB1,SPARC,MAPKSP1,GPX4,GSTA4,EIF2C2,ATF6,PRKCI,PRKAG1,PRKAA2,VEGFA,COLEC12,AKT3,IGFBP7,PDE3B,CTNNA1,NAMPT,CST3,TPM1,VAPB,ATP6V1F,JUN,RORA,EPB41L5,ROBO2,ITGA2,ROBLD3,AS3MT
GO: Biological Process	GO:0018279	protein N-linked glycosylation via asparagine		0.001964	10	89	MAN1A2,EDEM3,ST6GAL1,MGAT5,SAR1B,CANX,CALR,MAGT1,MGAT4A,GANAB
GO: Biological Process	GO:0018196	peptidyl-asparagine modification		0.001964	10	89	MAN1A2,EDEM3,ST6GAL1,MGAT5,SAR1B,CANX,CALR,MAGT1,MGAT4A,GANAB
GO: Biological Process	GO:0007184	SMAD protein import into nucleus		0.001999	4	15	BMPR1A,SPTBN1,TOB1,JUN
GO: Biological Process	GO:0048754	branching morphogenesis of a tube		0.002001	13	136	FOXC2,FOXD1,BTRC,SEMA5A,GPC3,TCF21,PPP1CA,WT1,VEGFA,CTSL1,DAG1,NPNT,EGF
GO: Biological Process	GO:0050878	regulation of body fluid levels		0.002021	37	591	SIRPA,F2R,ANXA5,ANXA2,APP,FYN,RHOA,ATP1B3,MERTK,NPR3,NPR1,CAP1,TSPAN8,TMSB4X,STXBP1,STXBP3,F11R,PDPN,SPARC,CD47,CD59,DOCK11,PROS1,PRKG1,VEGFA,IFNGR1,PDE3B,PLAT,KLC1,ITGB1,ITGAV,ITGA2,ITGA3,MGLL,PSAP,LAMP2,EGF
GO: Biological Process	GO:0051056	regulation of small GTPase mediated signal transduction		0.002031	26	371	IQGAP2,ARHGAP24,ARHGAP5,ARHGAP1,ARHGDIA,RHOA,ARHGAP18,PLCE1,TIMP2,TBC1D8B,BNIP2,GDI1,CDC42BPA,ARHGAP12,ARHGEF16,ARHGAP32,PLXNB1,ARHGEF12,PSD3,ARHGEF18,SRGAP2,RASA2,ARHGAP29,ARHGAP28,PLEKHG1,SRGAP1
GO: Biological Process	GO:0051270	regulation of cellular component movement		0.002059	23	314	AKT2,F2R,ANXA3,MCC,ARHGAP5,RHOA,RRAS,TMSB4X,PDPN,UNC5C,TMOD3,RRAS2,PODXL,PARD6B,VEGFA,IL6ST,CYR61,TPM1,DAG1,ITGB1,EPB41L5,ITGA2,ITGA3
GO: Biological Process	GO:0010811	positive regulation of cell-substrate adhesion		0.002074	7	48	SDC4,UTRN,CYR61,ITGB1,EPB41L5,ITGA3,NPNT
GO: Biological Process	GO:0007043	cell-cell junction assembly		0.002074	7	48	TJP1,F11R,PRKCI,PARD6B,CTNNA1,MPP5,ITGB1
GO: Biological Process	GO:0046034	ATP metabolic process		0.002094	21	277	ABCB7,ATP6V0E1,ATP1A1,ATP1B3,ATP5G2,ATP6V1A,ATP6V0A1,ATP6V1E1,ATP6AP1,ABCA9,DDX3Y,CDK7,HSPA8,CETN2,ATP8B1,PCYOX1,ATP6V1F,ABCA5,VPS4B,KIAA0564,EIF4A2
GO: Biological Process	GO:0006508	proteolysis		0.002115	50	867	EDEM3,MALT1,BTRC,ENDOU,AEBP1,SQSTM1,CFLAR,CD2AP,ERLIN2,USP13,MME,TIMP2,TIMP3,NRD1,APH1A,USP9X,PGCP,DPP8,DERL2,ZMPSTE24,PCOLCE,STUB1,CAPN2,CAPNS1,MYH9,PCNP,MMP23B,CD59,PROS1,NUB1,CPD,UBC,PLAT,CTSD,CTSB,CTSO,CTSL1,PCYOX1,DAB2,CD55,PSENEN,CYLD,TRIB2,ERAP1,NAPSA,LNPEP,HTRA1,DPP4,ENPEP,PTPN3
GO: Biological Process	GO:0046520	sphingoid biosynthetic process		0.002179	5	25	LASS2,SGMS1,LASS6,CYR61,SPTLC2
GO: Biological Process	GO:0030833	regulation of actin filament polymerization		0.002262	9	76	WASL,RHOA,TMSB10,TMSB4X,SPTBN1,SPTAN1,TMOD3,TPM1,KANK1
GO: Biological Process	GO:0006986	response to unfolded protein		0.002262	9	76	EDEM3,DNAJB4,DERL2,CREB3L2,HSPB2,HSPA8,ATF6,DNAJB6,VAPB
GO: Biological Process	GO:0030324	lung development		0.002279	13	138	MAN1A2,TCF21,BMPR1A,TNS3,TMBIM6,PDPN,SPARC,PPP1CA,VEGFA,CTGF,CTSL1,DAG1,LIPA
GO: Biological Process	GO:0050818	regulation of coagulation		0.002342	7	49	F2R,ANXA5,ANXA2,TSPAN8,PDPN,PROS1,PLAT
GO: Biological Process	GO:0030168	platelet activation		0.002367	19	243	F2R,APP,FYN,RHOA,MERTK,CAP1,TMSB4X,STXBP1,STXBP3,PDPN,SPARC,PROS1,PRKG1,VEGFA,PDE3B,MGLL,PSAP,LAMP2,EGF
GO: Biological Process	GO:0043623	cellular protein complex assembly		0.002383	21	280	TUBB2B,EPS15,WASL,RHOA,TMSB10,TMSB4X,PAK1,STUB1,STXBP1,CALR,NDUFS5,SPTBN1,SPTAN1,TMOD3,MTSS1,MAGI2,POMP,CRYAB,TPM1,DIAPH2,KANK1
GO: Biological Process	GO:0006417	regulation of translation		0.002476	15	173	APP,APLP1,RHOA,SBDS,CALR,PPP1CA,EIF2C2,WT1,EIF4H,ITGA2,QKI,SELT,UHMK1,EIF4A2,KRT7
GO: Biological Process	GO:0009612	response to mechanical stimulus		0.002477	9	77	FYN,RHOA,TIMP3,TXNIP,CTSB,JUN,ITGA2,PTCH1,BTG2
GO: Biological Process	GO:0006200	ATP catabolic process		0.002494	18	226	ABCB7,ATP1A1,ATP1B3,ATP6V1A,ATP6V1E1,ATP6AP1,ABCA9,DDX3Y,CDK7,HSPA8,CETN2,ATP8B1,PCYOX1,ATP6V1F,ABCA5,VPS4B,KIAA0564,EIF4A2
GO: Biological Process	GO:0070830	tight junction assembly		0.002615	5	26	F11R,PRKCI,PARD6B,MPP5,ITGB1
GO: Biological Process	GO:0014850	response to muscle activity		0.002632	3	8	AKT2,TENC1,ITGA2
GO: Biological Process	GO:0033631	cell-cell adhesion mediated by integrin		0.002632	3	8	PODXL,ITGB1,DPP4
GO: Biological Process	GO:0072521	purine-containing compound metabolic process		0.002681	48	834	ABCB7,ADCY1,ADM,ATP6V0E1,APLP1,ARHGAP1,ATP1A1,RRAS,ATP1B3,NPR3,NPR1,ATP5G2,TIMP2,CAP1,ATP6V1A,ATP6V0A1,ATP6V1E1,ATP6AP1,TBC1D8B,ABCA9,GDI1,DDX3Y,CDK7,ATL3,ARHGEF16,HSPA8,RRAS2,CETN2,RASL11A,PANK1,RAB21,ATP8B1,PDE3B,PDE4B,PCYOX1,TPM1,RAB11B,ATP6V1F,RORA,ABCA5,EHD4,PTGER4,VPS4B,KIAA0564,PTH1R,TRAPPC3,RAB6A,EIF4A2
GO: Biological Process	GO:0048747	muscle fiber development		0.002709	9	78	F2R,APP,NRD1,GPHN,PAK1,CHRNB1,VEGFA,UTRN,LAMB2
GO: Biological Process	GO:0030323	respiratory tube development		0.002755	13	141	MAN1A2,TCF21,BMPR1A,TNS3,TMBIM6,PDPN,SPARC,PPP1CA,VEGFA,CTGF,CTSL1,DAG1,LIPA
GO: Biological Process	GO:0048646	anatomical structure formation involved in morphogenesis		0.002772	38	623	TMED2,FOXC2,FOXD1,ADM,FRS2,ARHGAP24,ANXA3,SEMA5A,ANXA2,TSPAN12,WLS,NPR1,TJP1,BMPR1A,CAPN2,IFITM1,MYH9,PODXL,VEGFA,ABI1,SLC12A6,COL4A3,CYR61,CTGF,WASF2,TPM1,CCNB1IP1,JUN,ITGB1,RORA,EPB41L5,ITGAV,MACF1,SHROOM3,ERAP1,PTCH1,ENPEP,EGF
GO: Biological Process	GO:0040012	regulation of locomotion		0.002829	23	322	AKT2,F2R,ANXA3,MCC,ARHGAP5,RHOA,RRAS,TMSB4X,PDPN,UNC5C,RRAS2,PODXL,PARD6B,VEGFA,IL6ST,CYR61,TPM1,DAG1,ITGB1,EPB41L5,ROBO2,ITGA2,ITGA3
GO: Biological Process	GO:0035239	tube morphogenesis		0.00284	19	247	TMED2,FOXC2,FOXD1,ADM,BTRC,SEMA5A,GPC3,TCF21,PDPN,PPP1CA,PODXL,WT1,VEGFA,CTSL1,DAG1,SHROOM3,PTCH1,NPNT,EGF
GO: Biological Process	GO:0023056	positive regulation of signaling		0.002879	33	521	FOXD1,MALT1,AKT2,CFLAR,F2R,WLS,RHOA,C18orf32,GPC3,TIMP2,NOD1,NDFIP1,BNIP2,P2RX4,BMPR1A,MAPKSP1,TMED4,CDKN1C,FGFBP1,VEGFA,IL6ST,UBE2V1,UBC,CTNNA1,DAB2,MLL2,VAMP3,ITGB1,ITGAV,ROBLD3,NPNT,NPTN,EGF
GO: Biological Process	GO:0001763	morphogenesis of a branching structure		0.002921	15	176	FOXC2,FOXD1,ADM,BTRC,FRS2,SEMA5A,GPC3,TCF21,PPP1CA,WT1,VEGFA,CTSL1,DAG1,NPNT,EGF
GO: Biological Process	GO:0006754	ATP biosynthetic process		0.002951	10	94	ATP6V0E1,ATP1A1,ATP1B3,ATP5G2,ATP6V1A,ATP6V0A1,ATP6V1E1,ATP6AP1,ATP8B1,ATP6V1F
GO: Biological Process	GO:0001101	response to acid		0.002958	7	51	S100A10,ANXA2,RHOA,TIMP3,MAPKSP1,CTGF,ROBLD3
GO: Biological Process	GO:0006892	post-Golgi vesicle-mediated transport		0.003069	8	65	ARF1,VAMP2,VAMP8,HSPA8,CLTC,OPTN,SCAMP1,VPS13A
GO: Biological Process	GO:0051272	positive regulation of cellular component movement		0.003083	15	177	AKT2,F2R,ANXA3,ARHGAP5,RHOA,PDPN,RRAS2,PODXL,VEGFA,IL6ST,CYR61,ITGB1,EPB41L5,ITGA2,ITGA3
GO: Biological Process	GO:0048008	platelet-derived growth factor receptor signaling pathway		0.00311	5	27	SCHIP1,MYO1E,TXNIP,VEGFA,PLAT
GO: Biological Process	GO:0001667	ameboidal cell migration		0.003222	9	80	FOXD1,MCC,CAP1,SCHIP1,WASF2,EPB41L5,ITGA2,ITGA3,EFNB1
GO: Biological Process	GO:0044248	cellular catabolic process		0.003241	77	1490	SUCLG2,ABAT,ABCB7,ACADM,ACADSB,EDEM3,EPHX1,BTRC,SQSTM1,AKT2,CD2AP,ENPP5,ERLIN2,USP13,ARHGAP1,ATP1A1,RRAS,ATP1B3,TIMP3,ATP6V1A,ATP6V1E1,NRD1,CNOT6L,ATP6AP1,USP9X,OGDH,GALC,TBC1D8B,DERL2,ABCA9,ZMPSTE24,GDI1,PCCB,STUB1,PCNP,HADHA,DDX3Y,GPX4,CDK7,ATL3,PPP1CA,ARHGEF16,HSPA8,RRAS2,CETN2,RB1CC1,PRKAG1,RASL11A,RAB21,NUB1,PPT1,ATP8B1,UBC,PDE3B,PDE4B,CTSD,CTSB,PCYOX1,CST3,TPM1,RAB11B,DAB2,ATP6V1F,CYLD,DNAS…
GO: Biological Process	GO:0065003	macromolecular complex assembly		0.003248	49	864	ACADM,SMARCA2,MALT1,TUBB2B,SKAP2,EPS15,SQSTM1,ANXA5,CD2AP,WASL,RHOA,TMSB10,TMSB4X,NOD1,P2RX4,HIST1H2BC,GPHN,PAK1,STUB1,STXBP1,STXBP3,HIST1H1C,CALR,VAMP2,OGT,NDUFS5,SPTBN1,SPTAN1,VAMP8,ATL3,TMOD3,MTSS1,MAGI2,PARD6B,PRKAG1,PRKAA2,COLEC12,CTNNA1,PARVA,POMP,CRYAB,TPM1,SBF2,VAMP3,DIAPH2,HGSNAT,C1QTNF1,C1QTNF7,KANK1
GO: Biological Process	GO:0034613	cellular protein localization		0.00334	37	609	F2R,RHOA,SAR1B,DERL2,BMPR1A,CALR,MYO6,TXNIP,CBLB,MAPKSP1,SPTBN1,STX16,TRAK2,UACA,USO1,YWHAH,PRKCI,AP2M1,CLTB,CLTC,TLR7,OPTN,BCAP31,TOB1,CYLD,JUN,ITGB1,MACF1,GABARAP,ROBLD3,SGIP1,UHMK1,RAB1A,RAB6A,ARL6IP1,RAD21,EGF
GO: Biological Process	GO:0016310	phosphorylation		0.003386	74	1424	ADCY1,MALT1,FRS2,SQSTM1,CPNE3,AKT2,F2R,KAT2B,LATS2,APP,SDC4,APLP2,MAP3K5,FYN,PLCE1,MERTK,NPR1,MAST4,NOD1,GMFB,BMPR1A,PAK1,CAMK2D,CDKL5,MYLK,CDC42BPA,NDUFS5,NEK7,NEK1,GRK5,MAPKSP1,SPTBN1,CDK7,CD81,SGMS1,CDKN1C,RB1CC1,PRKCI,PRKG1,PRKAG1,PANK1,PRKAA2,OXSR1,NLK,VEGFA,ABI1,AKT3,IL6ST,UCK2,PDK2,TLR7,UBC,CTGF,HIPK3,CSNK2A1,PHKA2,CSNK1A1,GADD45A,DAB2,JAK1,JUN,RB1,ITGB1,TRIB2,ROBLD3,SPRED2,MST4,ZAK,UHMK1,…
GO: Biological Process	GO:0042592	homeostatic process		0.003392	59	1086	ABCB7,MPV17,TMX3,ADM,SEPW1,F2R,CLDN1,APP,ATP6V0E1,APLP2,ARF1,FYN,PLCE1,NPR3,NPR1,CYB5R4,ATP6V1A,ATP6V0A1,ATP6V1E1,CLDN5,PRDX5,TMX2,TXNDC12,NDFIP1,CBARA1,P4HB,P2RX4,CCDC47,CAMK2D,CALR,NAB1,CHRNB1,PPT1,CLCN3,MAFB,VEGFA,IL6ST,PDE3B,PDIA6,SBF2,CD55,TENC1,MAGT1,ATP6V1F,JUN,RB1,ITGB1,ITGAV,ITGA2,PARK7,QKI,PTCH1,ILDR2,SELT,PTH1R,LNPEP,C17orf37,LIPA,NPTN
GO: Biological Process	GO:0040017	positive regulation of locomotion		0.00343	15	179	AKT2,F2R,ANXA3,ARHGAP5,RHOA,PDPN,RRAS2,PODXL,VEGFA,IL6ST,CYR61,ITGB1,EPB41L5,ITGA2,ITGA3
GO: Biological Process	GO:0055001	muscle cell development		0.003499	11	112	F2R,APP,NRD1,GPHN,PAK1,CHRNB1,VEGFA,UTRN,TPM1,ITGB1,LAMB2
GO: Biological Process	GO:0070727	cellular macromolecule localization		0.003525	37	611	F2R,RHOA,SAR1B,DERL2,BMPR1A,CALR,MYO6,TXNIP,CBLB,MAPKSP1,SPTBN1,STX16,TRAK2,UACA,USO1,YWHAH,PRKCI,AP2M1,CLTB,CLTC,TLR7,OPTN,BCAP31,TOB1,CYLD,JUN,ITGB1,MACF1,GABARAP,ROBLD3,SGIP1,UHMK1,RAB1A,RAB6A,ARL6IP1,RAD21,EGF
GO: Biological Process	GO:0006916	anti-apoptosis		0.003587	20	271	FOXC2,MALT1,ADM,SQSTM1,IER3,AMIGO2,CFLAR,ANXA4,ANXA5,ANXA1,ARHGDIA,BNIP2,CD59,PRKCI,VEGFA,IL6ST,UBC,HIPK3,CRYAB,BTG2
GO: Biological Process	GO:0033143	regulation of steroid hormone receptor signaling pathway		0.00367	5	28	RHOA,STRN3,CALR,MLL2,PARK7
GO: Biological Process	GO:0006873	cellular ion homeostasis		0.003673	34	550	ABCB7,ADM,F2R,CLDN1,APP,ATP6V0E1,APLP2,ARF1,FYN,PLCE1,ATP6V1A,ATP6V0A1,ATP6V1E1,CLDN5,NDFIP1,CBARA1,P2RX4,CAMK2D,CALR,NAB1,CHRNB1,PPT1,CLCN3,IL6ST,SBF2,CD55,ATP6V1F,JUN,ITGB1,ITGAV,PARK7,QKI,PTH1R,NPTN
GO: Biological Process	GO:0006487	protein N-linked glycosylation		0.003711	10	97	MAN1A2,EDEM3,ST6GAL1,MGAT5,SAR1B,CANX,CALR,MAGT1,MGAT4A,GANAB
GO: Biological Process	GO:0046483	heterocycle metabolic process		0.003766	58	1069	ABCB7,ADCY1,ADM,ATP6V0E1,APLP1,ARHGAP1,ATP1A1,MOCS2,RRAS,ATP1B3,NPR3,NPR1,CYB5R4,ATP5G2,TIMP2,CAP1,ATP6V1A,ATP6V0A1,ATP6V1E1,ATP6AP1,OGDH,TBC1D8B,P4HA1,P4HB,ABCA9,GPHN,GDI1,DDX3Y,NFE2L1,CDK7,ATL3,ARHGEF16,HSPA8,RRAS2,CETN2,RASL11A,PANK1,RAB21,ATP8B1,UCK2,PDE3B,PDE4B,NAMPT,PCYOX1,TPM1,RAB11B,DCTD,ATP6V1F,RORA,ABCA5,EHD4,PTGER4,VPS4B,KIAA0564,PTH1R,TRAPPC3,RAB6A,EIF4A2
GO: Biological Process	GO:0009888	tissue development		0.003996	58	1072	ACADM,TMED2,SCEL,FOXC2,FOXD1,ADM,BTRC,FRS2,F2R,ANXA1,SEMA5A,APP,WLS,RHOA,GPC3,TIMP3,NRD1,SBDS,ZEB1,TCF21,SCHIP1,BMPR1A,CREB3L2,GPHN,PAK1,MYL6,MYLK,NAB1,F11R,TXNIP,HOXC4,PODXL,WT1,EZR,VEGFA,UTRN,CYR61,CTGF,CTNND1,NAMPT,CTSB,CTSL1,CST3,TPM1,DAB2,DAG1,JUN,ITGB1,EPB41L5,ITGA2,MACF1,SHROOM3,PTCH1,PTH1R,PSAP,NPNT,LAMB2,EFNB1
GO: Biological Process	GO:0010632	regulation of epithelial cell migration		0.004094	4	18	MCC,EPB41L5,ITGA2,ITGA3
GO: Biological Process	GO:0001568	blood vessel development		0.004111	26	391	FOXC2,ARHGAP24,ANXA3,SEMA5A,ANXA2,TSPAN12,NPR1,MYH9,MYLK,MYO1E,WT1,VEGFA,SLC12A6,COL4A3,CYR61,CTGF,WASF2,PLAT,JUN,ITGB8,ITGAV,QKI,ERAP1,ENPEP,PTPRJ,EGF
GO: Biological Process	GO:0006821	chloride transport		0.004133	9	83	CLIC3,GABRA4,GABRB1,CLIC5,CLCN3,SLC12A6,PCYOX1,SLC26A7,CLCC1
GO: Biological Process	GO:0008064	regulation of actin polymerization or depolymerization		0.004133	9	83	WASL,RHOA,TMSB10,TMSB4X,SPTBN1,SPTAN1,TMOD3,TPM1,KANK1
GO: Biological Process	GO:0018401	peptidyl-proline hydroxylation to 4-hydroxy-L-proline		0.004195	2	3	P4HA1,P4HB
GO: Biological Process	GO:0019471	4-hydroxyproline metabolic process		0.004195	2	3	P4HA1,P4HB
GO: Biological Process	GO:0018125	peptidyl-cysteine methylation		0.004195	2	3	RAB3B,RAB6A
GO: Biological Process	GO:0072015	glomerular visceral epithelial cell development		0.004195	2	3	WT1,LAMB2
GO: Biological Process	GO:0019511	peptidyl-proline hydroxylation		0.004195	2	3	P4HA1,P4HB
GO: Biological Process	GO:0010716	negative regulation of extracellular matrix disassembly		0.004195	2	3	CST3,DPP4
GO: Biological Process	GO:0072310	glomerular epithelial cell development		0.004195	2	3	WT1,LAMB2
GO: Biological Process	GO:0007529	establishment of synaptic specificity at neuromuscular junction		0.004195	2	3	F2R,GPHN
GO: Biological Process	GO:0007132	meiotic metaphase I		0.004195	2	3	MYH9,CCNB1IP1
GO: Biological Process	GO:0000042	protein targeting to Golgi		0.004195	2	3	OPTN,RAB6A
GO: Biological Process	GO:0030148	sphingolipid biosynthetic process		0.004207	6	41	LASS2,SGMS1,LASS6,CYR61,ST6GALNAC6,SPTLC2
GO: Biological Process	GO:0048729	tissue morphogenesis		0.00425	26	392	TMED2,FOXC2,FOXD1,ADM,BTRC,FRS2,SEMA5A,WLS,GPC3,TCF21,BMPR1A,MYLK,PODXL,WT1,VEGFA,CTNND1,CTSL1,TPM1,DAB2,DAG1,EPB41L5,ITGA2,MACF1,SHROOM3,PTCH1,NPNT
GO: Biological Process	GO:0010952	positive regulation of peptidase activity		0.004299	10	99	F2R,APP,MAP3K5,RHOA,MTCH1,NOD1,UACA,COL4A3,CYR61,CTGF
GO: Biological Process	GO:0043434	response to peptide hormone stimulus		0.004338	24	353	FOXC2,ADCY1,ADM,FRS2,AKT2,KAT2B,ATP6V0E1,ATP6V1A,ATP6V0A1,ATP6V1E1,PAK1,STXBP3,PRKCI,PRKAG1,PRKAA2,AKT3,PDE3B,CTGF,NAMPT,PLAT,CTSB,DAG1,ATP6V1F,BTG2
GO: Biological Process	GO:0006195	purine nucleotide catabolic process		0.004437	33	536	ABCB7,ARHGAP1,ATP1A1,RRAS,ATP1B3,ATP6V1A,ATP6V1E1,ATP6AP1,TBC1D8B,ABCA9,GDI1,DDX3Y,CDK7,ATL3,ARHGEF16,HSPA8,RRAS2,CETN2,RASL11A,RAB21,ATP8B1,PDE3B,PDE4B,PCYOX1,TPM1,RAB11B,ATP6V1F,ABCA5,EHD4,VPS4B,KIAA0564,RAB6A,EIF4A2
GO: Biological Process	GO:0009967	positive regulation of signal transduction		0.004528	32	516	FOXD1,MALT1,AKT2,CFLAR,F2R,WLS,RHOA,C18orf32,GPC3,TIMP2,NOD1,NDFIP1,BNIP2,P2RX4,BMPR1A,MAPKSP1,TMED4,CDKN1C,FGFBP1,VEGFA,IL6ST,UBE2V1,UBC,CTNNA1,DAB2,MLL2,ITGB1,ITGAV,ROBLD3,NPNT,NPTN,EGF
GO: Biological Process	GO:0044262	cellular carbohydrate metabolic process		0.004528	32	516	ACADM,B3GALT2,MAN1A2,EDEM3,ST6GALNAC3,SLC5A3,AKT2,ST3GAL3,ST3GAL1,ST6GAL1,FUCA2,MGAT5,TSPAN8,SAR1B,OGDH,CANX,CHST1,CALR,OGT,TRAK2,PPP1CA,PRKAG1,IL6ST,GALNT10,PDK2,CRYAB,PHKA2,MAGT1,MGAT4A,ST6GALNAC6,GANAB,PPIP5K2
GO: Biological Process	GO:0042058	regulation of epidermal growth factor receptor signaling pathway		0.004552	7	55	EPS15,APP,APLP2,AP2M1,CLTC,UBC,EGF
GO: Biological Process	GO:0032869	cellular response to insulin stimulus		0.004665	16	203	FOXC2,FRS2,AKT2,KAT2B,ATP6V0E1,ATP6V1A,ATP6V0A1,ATP6V1E1,PAK1,PRKCI,PRKAG1,PRKAA2,AKT3,PDE3B,NAMPT,ATP6V1F
GO: Biological Process	GO:0010627	regulation of intracellular protein kinase cascade		0.00468	27	415	MALT1,BTRC,SQSTM1,AKT2,CFLAR,F2R,AKAP11,MAP3K5,WLS,RHOA,C18orf32,TIMP2,OTUD7B,NOD1,NDFIP1,BNIP2,PAK1,TMED4,IL6ST,UBE2V1,UBC,HIPK3,DAG1,ITGB1,ITGAV,PSAP,ZAK
GO: Biological Process	GO:0009166	nucleotide catabolic process		0.004711	34	559	ABCB7,ENPP5,ARHGAP1,ATP1A1,RRAS,ATP1B3,ATP6V1A,ATP6V1E1,ATP6AP1,TBC1D8B,ABCA9,GDI1,DDX3Y,CDK7,ATL3,ARHGEF16,HSPA8,RRAS2,CETN2,RASL11A,RAB21,ATP8B1,PDE3B,PDE4B,PCYOX1,TPM1,RAB11B,ATP6V1F,ABCA5,EHD4,VPS4B,KIAA0564,RAB6A,EIF4A2
GO: Biological Process	GO:0010646	regulation of cell communication		0.004909	59	1105	FOXD1,MALT1,EPS15,AKT2,CFLAR,F2R,LATS2,MCC,WLS,RHOA,C18orf32,GPC3,TIMP2,OTUD7B,NOD1,NDFIP1,STRN3,BNIP2,P2RX4,BMPR1A,STXBP1,CALR,MYO6,VAMP2,CBLB,MAPKSP1,TMED4,CDKN1C,YWHAH,AP2M1,FGFBP1,NLK,CLTC,VEGFA,IL6ST,UBE2V1,UBC,PDE3B,CTNNA1,CTNND1,TOB1,PLAT,DAB2,DAG1,MLL2,CYLD,RB1,ITGB1,ITGAV,ITGA2,ROBLD3,LNPEP,HTRA1,NPNT,DPYSL2,SNX13,SNCAIP,NPTN,EGF
GO: Biological Process	GO:0006360	transcription from RNA polymerase I promoter		0.005	5	30	KAT2B,TAF1A,CDK7,POLR2L,RASL11A
GO: Biological Process	GO:0010631	epithelial cell migration		0.005032	4	19	MCC,EPB41L5,ITGA2,ITGA3
GO: Biological Process	GO:0090132	epithelium migration		0.005032	4	19	MCC,EPB41L5,ITGA2,ITGA3
GO: Biological Process	GO:0043933	macromolecular complex subunit organization		0.005048	55	1017	ACADM,SMARCA2,MALT1,TUBB2B,SKAP2,EPS15,SQSTM1,NES,ANXA5,CD2AP,WASL,RHOA,TMSB10,TMSB4X,NOD1,SBDS,P2RX4,HIST1H2BC,GPHN,PAK1,STUB1,STXBP1,STXBP3,HIST1H1C,CALR,VAMP2,OGT,NDUFS5,SPTBN1,SPTAN1,VAMP8,ATL3,TMOD3,MTSS1,MAGI2,PARD6B,PRKAG1,PRKAA2,COLEC12,ABI1,CTNNA1,PARVA,POMP,CRYAB,TPM1,KLC1,SBF2,KIF5B,VAMP3,DIAPH2,ABCA5,HGSNAT,C1QTNF1,C1QTNF7,KANK1
GO: Biological Process	GO:0072523	purine-containing compound catabolic process		0.005095	33	541	ABCB7,ARHGAP1,ATP1A1,RRAS,ATP1B3,ATP6V1A,ATP6V1E1,ATP6AP1,TBC1D8B,ABCA9,GDI1,DDX3Y,CDK7,ATL3,ARHGEF16,HSPA8,RRAS2,CETN2,RASL11A,RAB21,ATP8B1,PDE3B,PDE4B,PCYOX1,TPM1,RAB11B,ATP6V1F,ABCA5,EHD4,VPS4B,KIAA0564,RAB6A,EIF4A2
GO: Biological Process	GO:0080134	regulation of response to stress		0.005172	31	500	AKT2,F2R,ANXA1,ANXA2,MAP3K5,ARF1,FYN,TSPAN8,NOD1,NDFIP1,PAK1,PDPN,GPX4,UACA,CD47,CD59,ELMO1,AP2M1,COLEC12,IL6ST,TLR7,UBE2V1,UBC,PLAT,HIPK3,CD55,JUN,ITGA2,MGLL,ERAP1,ZAK
GO: Biological Process	GO:0006605	protein targeting		0.005219	22	319	F2R,RHOA,BMPR1A,CALR,MYO6,TXNIP,CBLB,SPTBN1,TRAK2,UACA,PRKCI,TLR7,OPTN,TOB1,CYLD,JUN,MACF1,GABARAP,UHMK1,RAB6A,ARL6IP1,EGF
GO: Biological Process	GO:0061138	morphogenesis of a branching epithelium		0.005238	13	152	FOXC2,FOXD1,ADM,BTRC,FRS2,SEMA5A,GPC3,TCF21,WT1,VEGFA,CTSL1,DAG1,NPNT
GO: Biological Process	GO:0061005	cell differentiation involved in kidney development		0.005328	3	10	FOXC2,WT1,LAMB2
GO: Biological Process	GO:0071418	cellular response to amine stimulus		0.005328	3	10	APLP1,MAPKSP1,ROBLD3
GO: Biological Process	GO:0030003	cellular cation homeostasis		0.00535	25	379	ABCB7,ADM,F2R,APP,ATP6V0E1,APLP2,ARF1,PLCE1,ATP6V1A,ATP6V0A1,ATP6V1E1,NDFIP1,CBARA1,P2RX4,CAMK2D,CALR,PPT1,CLCN3,IL6ST,CD55,ATP6V1F,ITGB1,ITGAV,PTH1R,NPTN
GO: Biological Process	GO:0045861	negative regulation of proteolysis		0.005352	6	43	TIMP2,TIMP3,CD59,PLAT,CD55,PTPN3
GO: Biological Process	GO:0031333	negative regulation of protein complex assembly		0.005558	7	57	TMSB10,TMSB4X,SPTBN1,SPTAN1,TMOD3,TPM1,KANK1
GO: Biological Process	GO:0032101	regulation of response to external stimulus		0.005597	19	263	AKT2,F2R,ANXA1,ANXA2,TSPAN8,NDFIP1,PDPN,GPX4,UACA,CD47,CD59,VEGFA,IL6ST,TLR7,PLAT,CD55,ROBO2,ITGA2,MGLL
GO: Biological Process	GO:0001657	ureteric bud development		0.005646	9	87	FOXC2,FOXD1,SDC4,GPC3,TCF21,WT1,VEGFA,ROBO2,NPNT
GO: Biological Process	GO:0016197	endosome transport		0.005646	9	87	EPS15,SQSTM1,STX16,LRBA,CHMP5,VAMP3,GOSR1,VPS4B,VPS13A
GO: Biological Process	GO:0007249	I-kappaB kinase/NF-kappaB cascade		0.005674	15	189	MALT1,BTRC,SQSTM1,CFLAR,F2R,WLS,RHOA,C18orf32,OTUD7B,NOD1,NDFIP1,TMED4,TLR7,UBE2V1,UBC
GO: Biological Process	GO:0050766	positive regulation of phagocytosis		0.005779	5	31	SIRPA,CALR,CD47,PROS1,ITGA2
GO: Biological Process	GO:0006629	lipid metabolic process		0.005809	57	1069	ACSL4,ACADM,ACADSB,FDFT1,CDS2,ADM,CPNE3,AKT2,SCD,ANXA1,PITPNB,ATP1A1,PLCE1,GALC,SCHIP1,P4HB,LASS2,PCCB,STUB1,DEGS1,PDPN,DCTN6,HADHA,GPX4,CD81,RDH16,SGMS1,PPP1CA,FA2H,TNFRSF21,SACM1L,YWHAH,PRKAG1,PRKAA2,PPT1,LASS6,IL6ST,ATP8B1,CYR61,IGFBP7,PDE3B,CTGF,VAPB,RB1,ITGB8,MGLL,CYB5R3,QKI,ST6GALNAC6,SPTLC2,PSAP,OSBPL8,OSBPL9,SERINC1,LIPA,LPIN2,ANKRD1
GO: Biological Process	GO:0055082	cellular chemical homeostasis		0.005986	34	568	ABCB7,ADM,F2R,CLDN1,APP,ATP6V0E1,APLP2,ARF1,FYN,PLCE1,ATP6V1A,ATP6V0A1,ATP6V1E1,CLDN5,NDFIP1,CBARA1,P2RX4,CAMK2D,CALR,NAB1,CHRNB1,PPT1,CLCN3,IL6ST,SBF2,CD55,ATP6V1F,JUN,ITGB1,ITGAV,PARK7,QKI,PTH1R,NPTN
GO: Biological Process	GO:0009205	purine ribonucleoside triphosphate metabolic process		0.005991	33	547	ABCB7,ATP6V0E1,ARHGAP1,ATP1A1,RRAS,ATP1B3,ATP5G2,ATP6V1A,ATP6V0A1,ATP6V1E1,ATP6AP1,TBC1D8B,ABCA9,GDI1,DDX3Y,CDK7,ATL3,ARHGEF16,HSPA8,RRAS2,CETN2,RASL11A,RAB21,ATP8B1,PCYOX1,RAB11B,ATP6V1F,ABCA5,EHD4,VPS4B,KIAA0564,RAB6A,EIF4A2
GO: Biological Process	GO:0046467	membrane lipid biosynthetic process		0.006003	6	44	LASS2,SGMS1,LASS6,CYR61,ST6GALNAC6,SPTLC2
GO: Biological Process	GO:0001558	regulation of cell growth		0.006059	19	265	RHOA,PLCE1,NPR1,DERL2,CAMK2D,CD81,TAF9B,WT1,PPT1,CRIM1,CYR61,IGFBP7,CTGF,CRYAB,DAB2,RB1,HTRA1,EI24,NDRG3
GO: Biological Process	GO:0018130	heterocycle biosynthetic process		0.006061	26	403	ADCY1,ADM,ATP6V0E1,APLP1,ATP1A1,MOCS2,ATP1B3,NPR3,NPR1,ATP5G2,TIMP2,CAP1,ATP6V1A,ATP6V0A1,ATP6V1E1,ATP6AP1,GPHN,NFE2L1,ATP8B1,UCK2,NAMPT,DCTD,ATP6V1F,PTGER4,PTH1R,TRAPPC3
GO: Biological Process	GO:0050808	synapse organization		0.00609	10	104	F2R,APP,NRD1,GPHN,PAK1,MYO6,PDLIM5,UTRN,ROBO2,LAMB2
GO: Biological Process	GO:0006516	glycoprotein catabolic process		0.006104	4	20	EDEM3,APH1A,CST3,PSENEN
GO: Biological Process	GO:0032233	positive regulation of actin filament bundle assembly		0.006104	4	20	SDC4,RHOA,TPM1,SYNPO
GO: Biological Process	GO:0006891	intra-Golgi vesicle-mediated transport		0.006104	4	20	STX16,OPTN,GOSR1,RAB6A
GO: Biological Process	GO:0048878	chemical homeostasis		0.006108	42	740	ABCB7,ADM,F2R,CLDN1,APP,ATP6V0E1,APLP2,ARF1,FYN,PLCE1,NPR3,NPR1,CYB5R4,ATP6V1A,ATP6V0A1,ATP6V1E1,CLDN5,NDFIP1,CBARA1,P2RX4,CCDC47,CAMK2D,CALR,NAB1,CHRNB1,PPT1,CLCN3,VEGFA,IL6ST,PDE3B,SBF2,CD55,ATP6V1F,JUN,ITGB1,ITGAV,PARK7,QKI,PTCH1,PTH1R,LNPEP,NPTN
GO: Biological Process	GO:0009207	purine ribonucleoside triphosphate catabolic process		0.006254	30	486	ABCB7,ARHGAP1,ATP1A1,RRAS,ATP1B3,ATP6V1A,ATP6V1E1,ATP6AP1,TBC1D8B,ABCA9,GDI1,DDX3Y,CDK7,ATL3,ARHGEF16,HSPA8,RRAS2,CETN2,RASL11A,RAB21,ATP8B1,PCYOX1,RAB11B,ATP6V1F,ABCA5,EHD4,VPS4B,KIAA0564,RAB6A,EIF4A2
GO: Biological Process	GO:0009199	ribonucleoside triphosphate metabolic process		0.006317	33	549	ABCB7,ATP6V0E1,ARHGAP1,ATP1A1,RRAS,ATP1B3,ATP5G2,ATP6V1A,ATP6V0A1,ATP6V1E1,ATP6AP1,TBC1D8B,ABCA9,GDI1,DDX3Y,CDK7,ATL3,ARHGEF16,HSPA8,RRAS2,CETN2,RASL11A,RAB21,ATP8B1,PCYOX1,RAB11B,ATP6V1F,ABCA5,EHD4,VPS4B,KIAA0564,RAB6A,EIF4A2
GO: Biological Process	GO:0031347	regulation of defense response		0.006376	21	305	ANXA1,ARF1,FYN,NOD1,NDFIP1,GPX4,UACA,CD47,CD59,ELMO1,AP2M1,COLEC12,IL6ST,TLR7,UBE2V1,UBC,CD55,JUN,ITGA2,MGLL,ERAP1
GO: Biological Process	GO:0009203	ribonucleoside triphosphate catabolic process		0.006432	30	487	ABCB7,ARHGAP1,ATP1A1,RRAS,ATP1B3,ATP6V1A,ATP6V1E1,ATP6AP1,TBC1D8B,ABCA9,GDI1,DDX3Y,CDK7,ATL3,ARHGEF16,HSPA8,RRAS2,CETN2,RASL11A,RAB21,ATP8B1,PCYOX1,RAB11B,ATP6V1F,ABCA5,EHD4,VPS4B,KIAA0564,RAB6A,EIF4A2
GO: Biological Process	GO:0009206	purine ribonucleoside triphosphate biosynthetic process		0.006509	10	105	ATP6V0E1,ATP1A1,ATP1B3,ATP5G2,ATP6V1A,ATP6V0A1,ATP6V1E1,ATP6AP1,ATP8B1,ATP6V1F
GO: Biological Process	GO:0009146	purine nucleoside triphosphate catabolic process		0.006802	30	489	ABCB7,ARHGAP1,ATP1A1,RRAS,ATP1B3,ATP6V1A,ATP6V1E1,ATP6AP1,TBC1D8B,ABCA9,GDI1,DDX3Y,CDK7,ATL3,ARHGEF16,HSPA8,RRAS2,CETN2,RASL11A,RAB21,ATP8B1,PCYOX1,RAB11B,ATP6V1F,ABCA5,EHD4,VPS4B,KIAA0564,RAB6A,EIF4A2
GO: Biological Process	GO:0060541	respiratory system development		0.006843	13	157	MAN1A2,TCF21,BMPR1A,TNS3,TMBIM6,PDPN,SPARC,PPP1CA,VEGFA,CTGF,CTSL1,DAG1,LIPA
GO: Biological Process	GO:0032868	response to insulin stimulus		0.006845	18	249	FOXC2,ADM,FRS2,AKT2,KAT2B,ATP6V0E1,ATP6V1A,ATP6V0A1,ATP6V1E1,PAK1,STXBP3,PRKCI,PRKAG1,PRKAA2,AKT3,PDE3B,NAMPT,ATP6V1F
GO: Biological Process	GO:0009201	ribonucleoside triphosphate biosynthetic process		0.006951	10	106	ATP6V0E1,ATP1A1,ATP1B3,ATP5G2,ATP6V1A,ATP6V0A1,ATP6V1E1,ATP6AP1,ATP8B1,ATP6V1F
GO: Biological Process	GO:0009145	purine nucleoside triphosphate biosynthetic process		0.006951	10	106	ATP6V0E1,ATP1A1,ATP1B3,ATP5G2,ATP6V1A,ATP6V0A1,ATP6V1E1,ATP6AP1,ATP8B1,ATP6V1F
GO: Biological Process	GO:0034655	nucleobase, nucleoside, nucleotide and nucleic acid catabolic process		0.006988	34	574	ABCB7,ENPP5,ARHGAP1,ATP1A1,RRAS,ATP1B3,ATP6V1A,ATP6V1E1,ATP6AP1,TBC1D8B,ABCA9,GDI1,DDX3Y,CDK7,ATL3,ARHGEF16,HSPA8,RRAS2,CETN2,RASL11A,RAB21,ATP8B1,PDE3B,PDE4B,PCYOX1,TPM1,RAB11B,ATP6V1F,ABCA5,EHD4,VPS4B,KIAA0564,RAB6A,EIF4A2
GO: Biological Process	GO:0034656	nucleobase, nucleoside and nucleotide catabolic process		0.006988	34	574	ABCB7,ENPP5,ARHGAP1,ATP1A1,RRAS,ATP1B3,ATP6V1A,ATP6V1E1,ATP6AP1,TBC1D8B,ABCA9,GDI1,DDX3Y,CDK7,ATL3,ARHGEF16,HSPA8,RRAS2,CETN2,RASL11A,RAB21,ATP8B1,PDE3B,PDE4B,PCYOX1,TPM1,RAB11B,ATP6V1F,ABCA5,EHD4,VPS4B,KIAA0564,RAB6A,EIF4A2
GO: Biological Process	GO:0009144	purine nucleoside triphosphate metabolic process		0.007015	33	553	ABCB7,ATP6V0E1,ARHGAP1,ATP1A1,RRAS,ATP1B3,ATP5G2,ATP6V1A,ATP6V0A1,ATP6V1E1,ATP6AP1,TBC1D8B,ABCA9,GDI1,DDX3Y,CDK7,ATL3,ARHGEF16,HSPA8,RRAS2,CETN2,RASL11A,RAB21,ATP8B1,PCYOX1,RAB11B,ATP6V1F,ABCA5,EHD4,VPS4B,KIAA0564,RAB6A,EIF4A2
GO: Biological Process	GO:0051258	protein polymerization		0.00703	12	140	TUBB2B,WASL,RHOA,TMSB10,TMSB4X,SPTBN1,SPTAN1,TMOD3,MTSS1,TPM1,DIAPH2,KANK1
GO: Biological Process	GO:0033144	negative regulation of steroid hormone receptor signaling pathway		0.007121	3	11	RHOA,STRN3,CALR
GO: Biological Process	GO:0006491	N-glycan processing		0.007121	3	11	MAN1A2,MGAT4A,GANAB
GO: Biological Process	GO:0009154	purine ribonucleotide catabolic process		0.00719	30	491	ABCB7,ARHGAP1,ATP1A1,RRAS,ATP1B3,ATP6V1A,ATP6V1E1,ATP6AP1,TBC1D8B,ABCA9,GDI1,DDX3Y,CDK7,ATL3,ARHGEF16,HSPA8,RRAS2,CETN2,RASL11A,RAB21,ATP8B1,PCYOX1,RAB11B,ATP6V1F,ABCA5,EHD4,VPS4B,KIAA0564,RAB6A,EIF4A2
GO: Biological Process	GO:0010712	regulation of collagen metabolic process		0.007318	4	21	F2R,CTGF,CST3,ITGA2
GO: Biological Process	GO:0072073	kidney epithelium development		0.007318	4	21	FOXC2,GPC3,WT1,LAMB2
GO: Biological Process	GO:0032355	response to estradiol stimulus		0.007381	8	75	STRN3,PAM,TXNIP,GPX4,CTGF,CRYAB,CST3,PTCH1
GO: Biological Process	GO:0044419	interspecies interaction between organisms		0.007418	24	369	BTRC,CFLAR,KAT2B,CLDN1,MAP3K5,FYN,RHOA,F11R,CD81,HSPA8,EIF4H,VIM,PDCD6IP,TLR7,LMBRD1,VAPB,DAG1,JUN,RB1,ITGB1,ITGAV,ITGA2,EIF4A2,KRT7
GO: Biological Process	GO:0001656	metanephros development		0.007474	6	46	FOXC2,FOXD1,APH1A,WT1,ROBO2,LAMB2
GO: Biological Process	GO:0006164	purine nucleotide biosynthetic process		0.007516	20	290	ADCY1,ADM,ATP6V0E1,APLP1,ATP1A1,ATP1B3,NPR3,NPR1,ATP5G2,TIMP2,CAP1,ATP6V1A,ATP6V0A1,ATP6V1E1,ATP6AP1,ATP8B1,ATP6V1F,PTGER4,PTH1R,TRAPPC3
GO: Biological Process	GO:0032879	regulation of localization		0.007569	61	1174	SIRPA,AKT2,F2R,ANXA3,ANXA1,ANXA2,CLIC3,CD2AP,MCC,ARHGAP5,ARHGDIA,RHOA,RRAS,GPC3,TMSB4X,NDFIP1,P2RX4,BMPR1A,STXBP1,STXBP3,CALR,MYO6,VAMP2,PDPN,UNC5C,TMOD3,UACA,CD47,RRAS2,CLIC5,PODXL,PROS1,PRKCI,PARD6B,PPT1,TPCN1,CLCN3,VEGFA,AKT3,IL6ST,TLR7,CYR61,PDE3B,CRYAB,TPM1,DAG1,CYLD,ITGB1,EPB41L5,ITGAV,ITGA2,ITGA3,EHD4,SGIP1,PTCH1,DPYSL2,UHMK1,SNCAIP,RAB3B,RAB5B,EGF
GO: Biological Process	GO:0043200	response to amino acid stimulus		0.007587	5	33	RHOA,TIMP3,MAPKSP1,CTGF,ROBLD3
GO: Biological Process	GO:0009165	nucleotide biosynthetic process		0.007674	22	330	ADCY1,ADM,ATP6V0E1,APLP1,ATP1A1,ATP1B3,NPR3,NPR1,ATP5G2,TIMP2,CAP1,ATP6V1A,ATP6V0A1,ATP6V1E1,ATP6AP1,ATP8B1,NAMPT,DCTD,ATP6V1F,PTGER4,PTH1R,TRAPPC3
GO: Biological Process	GO:0009894	regulation of catabolic process		0.007685	23	350	BTRC,AKT2,FYN,ARHGAP1,GPC3,TIMP3,NRD1,TBC1D8B,NDFIP1,GDI1,STUB1,CBLB,PPP1CA,ARHGEF16,PRKAG1,NUB1,PDE3B,CST3,TPM1,DAB2,TRIB2,BTG2,PTPN3
GO: Biological Process	GO:0044092	negative regulation of molecular function		0.007776	33	557	R3HDML,ADCY1,AKT2,CFLAR,KAT2B,LATS2,APP,APLP1,RHOA,NPR3,GPC3,TIMP2,TIMP3,PRDX5,NDFIP1,ZNF462,CDKN1C,CRIM1,UBC,DNAJB6,HIPK3,CRYAB,CST3,GADD45A,DAB2,CYLD,JUN,RB1,EPB41L5,PARK7,TRIB2,SPRED2,BAG5
GO: Biological Process	GO:0010647	positive regulation of cell communication		0.007776	33	557	FOXD1,MALT1,AKT2,CFLAR,F2R,WLS,RHOA,C18orf32,GPC3,TIMP2,NOD1,NDFIP1,BNIP2,P2RX4,BMPR1A,MAPKSP1,TMED4,CDKN1C,FGFBP1,VEGFA,IL6ST,UBE2V1,UBC,CTNNA1,DAB2,MLL2,ITGB1,ITGAV,ITGA2,ROBLD3,NPNT,NPTN,EGF
GO: Biological Process	GO:0009143	nucleoside triphosphate catabolic process		0.007805	30	494	ABCB7,ARHGAP1,ATP1A1,RRAS,ATP1B3,ATP6V1A,ATP6V1E1,ATP6AP1,TBC1D8B,ABCA9,GDI1,DDX3Y,CDK7,ATL3,ARHGEF16,HSPA8,RRAS2,CETN2,RASL11A,RAB21,ATP8B1,PCYOX1,RAB11B,ATP6V1F,ABCA5,EHD4,VPS4B,KIAA0564,RAB6A,EIF4A2
GO: Biological Process	GO:0000302	response to reactive oxygen species		0.007903	10	108	MPV17,ANXA1,PRDX5,TXNIP,GPX4,CRYAB,CST3,TPM1,JUN,PARK7
GO: Biological Process	GO:0009142	nucleoside triphosphate biosynthetic process		0.007903	10	108	ATP6V0E1,ATP1A1,ATP1B3,ATP5G2,ATP6V1A,ATP6V0A1,ATP6V1E1,ATP6AP1,ATP8B1,ATP6V1F
GO: Biological Process	GO:0009261	ribonucleotide catabolic process		0.00802	30	495	ABCB7,ARHGAP1,ATP1A1,RRAS,ATP1B3,ATP6V1A,ATP6V1E1,ATP6AP1,TBC1D8B,ABCA9,GDI1,DDX3Y,CDK7,ATL3,ARHGEF16,HSPA8,RRAS2,CETN2,RASL11A,RAB21,ATP8B1,PCYOX1,RAB11B,ATP6V1F,ABCA5,EHD4,VPS4B,KIAA0564,RAB6A,EIF4A2
GO: Biological Process	GO:0060537	muscle tissue development		0.008047	17	234	ACADM,FOXC2,F2R,APP,RHOA,NRD1,SCHIP1,GPHN,PAK1,MYL6,MYLK,VEGFA,UTRN,CTSB,TPM1,ITGB1,LAMB2
GO: Biological Process	GO:0050865	regulation of cell activation		0.00808	20	292	MALT1,FYN,MERTK,ZEB1,NDFIP1,PAK1,PDPN,CBLB,CD81,CD47,CD59,CLPTM1,IL6ST,CTGF,VTCN1,RORA,IL13RA1,RC3H1,DPP4,EFNB1
GO: Biological Process	GO:0007525	somatic muscle development		0.008179	2	4	HSPB2,UTRN
GO: Biological Process	GO:0031340	positive regulation of vesicle fusion		0.008179	2	4	ANXA1,ANXA2
GO: Biological Process	GO:0033632	regulation of cell-cell adhesion mediated by integrin		0.008179	2	4	PODXL,DPP4
GO: Biological Process	GO:0010715	regulation of extracellular matrix disassembly		0.008179	2	4	CST3,DPP4
GO: Biological Process	GO:0051045	negative regulation of membrane protein ectodomain proteolysis		0.008179	2	4	TIMP3,PTPN3
GO: Biological Process	GO:0072224	metanephric glomerulus development		0.008179	2	4	WT1,LAMB2
GO: Biological Process	GO:0055080	cation homeostasis		0.008224	26	413	ABCB7,ADM,F2R,APP,ATP6V0E1,APLP2,ARF1,PLCE1,ATP6V1A,ATP6V0A1,ATP6V1E1,NDFIP1,CBARA1,P2RX4,CCDC47,CAMK2D,CALR,PPT1,CLCN3,IL6ST,CD55,ATP6V1F,ITGB1,ITGAV,PTH1R,NPTN
GO: Biological Process	GO:0051239	regulation of multicellular organismal process		0.008238	73	1455	FOXD1,MALT1,ADM,FRS2,SLC5A3,F2R,ANXA3,ANXA5,ANXA2,APP,SDC4,MCC,TSPAN12,ARHGDIA,RHOA,ATP1A1,PLCE1,NPR1,TIMP2,TSPAN8,NOD1,ZEB1,NDFIP1,BNIP2,P2RX4,BMPR1A,STXBP1,CALR,MYO6,NAB1,PDPN,CBLB,PDLIM5,YWHAH,PROS1,WT1,MAFB,CLPTM1,VEGFA,IL6ST,TLR7,COL4A3,CYR61,UBC,CTNNA1,CTGF,PLXNB1,TOB1,PLAT,CST3,TPM1,DAB2,CYLD,C5orf13,JUN,RB1,ITGB1,EPB41L5,ROBO2,ITGA2,ITGA3,MGLL,TRIB2,RC3H1,SGIP1,ERAP1,PTCH1,PTGER4,LNPEP,DP…
GO: Biological Process	GO:0034404	nucleobase, nucleoside and nucleotide biosynthetic process		0.008472	23	353	ADCY1,ADM,ATP6V0E1,APLP1,ATP1A1,ATP1B3,NPR3,NPR1,ATP5G2,TIMP2,CAP1,ATP6V1A,ATP6V0A1,ATP6V1E1,ATP6AP1,ATP8B1,UCK2,NAMPT,DCTD,ATP6V1F,PTGER4,PTH1R,TRAPPC3
GO: Biological Process	GO:0034654	nucleobase, nucleoside, nucleotide and nucleic acid biosynthetic process		0.008472	23	353	ADCY1,ADM,ATP6V0E1,APLP1,ATP1A1,ATP1B3,NPR3,NPR1,ATP5G2,TIMP2,CAP1,ATP6V1A,ATP6V0A1,ATP6V1E1,ATP6AP1,ATP8B1,UCK2,NAMPT,DCTD,ATP6V1F,PTGER4,PTH1R,TRAPPC3
GO: Biological Process	GO:0051704	multi-organism process		0.008481	50	932	ABAT,ACSL4,MALT1,ADM,BTRC,ENDOU,CFLAR,F2R,KAT2B,CLDN1,ANXA3,APP,APLP2,MAP3K5,ARF1,WASL,FYN,RHOA,NOD1,HIST1H2BC,IFITM1,F11R,IFITM2,CD81,CD47,HSPA8,CLIC5,ELMO1,EIF4H,AP2M1,VIM,PDCD6IP,IFNGR1,TLR7,IGFBP7,LMBRD1,CST3,VAPB,DACH1,DAG1,JUN,RB1,ITGB1,ITGAV,ITGA2,ERAP1,LNPEP,VPS13A,EIF4A2,KRT7
GO: Biological Process	GO:0009968	negative regulation of signal transduction		0.008592	25	394	EPS15,LATS2,MCC,RHOA,GPC3,TIMP2,OTUD7B,STRN3,CALR,CBLB,AP2M1,NLK,CLTC,IL6ST,UBC,PDE3B,CTNND1,TOB1,DAB2,DAG1,CYLD,RB1,HTRA1,SNX13,EGF
GO: Biological Process	GO:0048286	lung alveolus development		0.008623	5	34	MAN1A2,TCF21,TNS3,PDPN,VEGFA
GO: Biological Process	GO:0033627	cell adhesion mediated by integrin		0.008681	4	22	PODXL,PDE3B,ITGB1,DPP4
GO: Biological Process	GO:0046903	secretion		0.008692	42	756	ABAT,ADM,ANXA3,ANXA1,ANXA2,APP,MERTK,NPR3,NPR1,NPHS1,CYB5R4,CAP1,TMSB4X,P2RX4,CANX,STXBP1,STXBP3,KIRREL,MYO6,VAMP2,SPARC,LIN7C,HSPA8,PROS1,PRKCI,PPT1,VEGFA,PDE3B,CTGF,SLC26A7,DAB2,VAMP3,ILDR2,SCAMP1,NPHS2,LNPEP,PSAP,DPYSL2,SNCAIP,RAB3B,LAMP2,EGF
GO: Biological Process	GO:0009141	nucleoside triphosphate metabolic process		0.009045	33	563	ABCB7,ATP6V0E1,ARHGAP1,ATP1A1,RRAS,ATP1B3,ATP5G2,ATP6V1A,ATP6V0A1,ATP6V1E1,ATP6AP1,TBC1D8B,ABCA9,GDI1,DDX3Y,CDK7,ATL3,ARHGEF16,HSPA8,RRAS2,CETN2,RASL11A,RAB21,ATP8B1,PCYOX1,RAB11B,ATP6V1F,ABCA5,EHD4,VPS4B,KIAA0564,RAB6A,EIF4A2
GO: Biological Process	GO:0023057	negative regulation of signaling		0.009126	25	396	EPS15,LATS2,MCC,RHOA,GPC3,TIMP2,OTUD7B,STRN3,CALR,CBLB,AP2M1,NLK,CLTC,IL6ST,UBC,PDE3B,CTNND1,TOB1,DAB2,DAG1,CYLD,RB1,HTRA1,SNX13,EGF
GO: Biological Process	GO:0009893	positive regulation of metabolic process		0.009176	73	1462	TMED2,FOXC2,FOXD1,SMARCA2,BTRC,SQSTM1,AKT2,F2R,KAT2B,ANXA3,ANXA1,APP,RHOA,NPR1,JHDM1D,GPC3,NRD1,SBDS,ZEB1,TCF21,NDFIP1,STRN3,P2RX4,BMPR1A,CREB3L2,STUB1,ZNF462,CALR,MYO6,SUPT4H1,CBLB,CDK7,CD81,SGMS1,POLR2L,CDKN1C,RB1CC1,YWHAH,ATF6,WT1,RASL11A,NUB1,MAFB,VEGFA,ABI1,IL6ST,TLR7,CYR61,UBC,CTGF,NAMPT,PLAGL1,CST3,GADD45A,DAB2,MLL2,VAMP3,JUN,RB1,ITGB1,RORA,ITGA2,ITGA3,QKI,TRIB2,ZNF423,BTG2,CLOCK,UHMK1,ELF…
GO: Biological Process	GO:0006878	cellular copper ion homeostasis		0.00923	3	12	APP,APLP2,ARF1
GO: Biological Process	GO:0001967	suckling behavior		0.00923	3	12	APP,APLP2,DACH1
GO: Biological Process	GO:0030155	regulation of cell adhesion		0.009377	15	200	SDC4,ARHGDIA,RHOA,CD47,PODXL,UTRN,CYR61,PDE3B,TPM1,ITGB1,EPB41L5,ITGA2,ITGA3,NPNT,DPP4
GO: Biological Process	GO:0006457	protein folding		0.009459	16	219	FKBP2,EDEM3,TUBB2B,DNAJB9,DNAJB4,FKBP14,CANX,CALR,HSPA8,ATF6,DNAJB6,PDIA6,CRYAB,PDRG1,BAG5,GANAB
GO: Biological Process	GO:0001525	angiogenesis		0.009533	19	277	FOXC2,ARHGAP24,ANXA3,SEMA5A,ANXA2,TSPAN12,NPR1,MYH9,VEGFA,SLC12A6,COL4A3,CYR61,CTGF,WASF2,JUN,ITGAV,ERAP1,ENPEP,EGF
GO: Biological Process	GO:0044255	cellular lipid metabolic process		0.009662	41	739	ACSL4,ACADM,ACADSB,FDFT1,CDS2,AKT2,SCD,ANXA1,PLCE1,GALC,LASS2,PCCB,DEGS1,PDPN,HADHA,GPX4,CD81,RDH16,SGMS1,PPP1CA,FA2H,TNFRSF21,SACM1L,PRKAG1,PRKAA2,PPT1,LASS6,IL6ST,CYR61,CTGF,VAPB,ITGB8,MGLL,QKI,ST6GALNAC6,SPTLC2,PSAP,SERINC1,LIPA,LPIN2,ANKRD1
GO: Biological Process	GO:0010466	negative regulation of peptidase activity		0.009689	12	146	R3HDML,AKT2,CFLAR,APP,GPC3,TIMP2,TIMP3,PRDX5,CRIM1,DNAJB6,CRYAB,CST3
GO: Biological Process	GO:0042059	negative regulation of epidermal growth factor receptor signaling pathway		0.009754	5	35	EPS15,AP2M1,CLTC,UBC,EGF
GO: Biological Process	GO:0035282	segmentation		0.010013	8	79	TMED2,FOXC2,FRS2,BMPR1A,IFITM1,MAFB,ABI1,EPB41L5
GO: Biological Process	GO:0000186	activation of MAPKK activity		0.010145	6	49	FRS2,F2R,MAPKSP1,ROBLD3,ZAK,EGF
GO: Biological Process	GO:0090130	tissue migration		0.010199	4	23	MCC,EPB41L5,ITGA2,ITGA3
GO: Biological Process	GO:0033043	regulation of organelle organization		0.010322	22	339	NES,ANXA1,ANXA2,SDC4,WASL,RHOA,TMSB10,TMSB4X,SBDS,DST,PAK1,SPTBN1,SPTAN1,NEBL,TMOD3,YWHAH,PLXNB1,TPM1,CYLD,SYNPO,KANK1,EGF
GO: Biological Process	GO:0042325	regulation of phosphorylation		0.010492	39	699	ADCY1,MALT1,FRS2,SQSTM1,AKT2,F2R,KAT2B,LATS2,APP,SDC4,APLP2,MAP3K5,PLCE1,NOD1,BMPR1A,PAK1,MAPKSP1,CDK7,CD81,CDKN1C,RB1CC1,PRKAG1,VEGFA,ABI1,IL6ST,UBC,CTGF,HIPK3,GADD45A,DAB2,JUN,RB1,ITGB1,TRIB2,ROBLD3,SPRED2,ZAK,NPTN,EGF
GO: Biological Process	GO:0043123	positive regulation of I-kappaB kinase/NF-kappaB cascade		0.010558	11	130	MALT1,CFLAR,F2R,WLS,RHOA,C18orf32,NOD1,NDFIP1,TMED4,UBE2V1,UBC
GO: Biological Process	GO:0032271	regulation of protein polymerization		0.01059	9	96	WASL,RHOA,TMSB10,TMSB4X,SPTBN1,SPTAN1,TMOD3,TPM1,KANK1
GO: Biological Process	GO:0030855	epithelial cell differentiation		0.010612	17	241	SCEL,FOXC2,ANXA1,ZEB1,TCF21,F11R,TXNIP,WT1,EZR,VEGFA,CTNND1,JUN,EPB41L5,SHROOM3,PTCH1,PSAP,LAMB2
GO: Biological Process	GO:0051494	negative regulation of cytoskeleton organization		0.010767	8	80	TMSB10,TMSB4X,SBDS,SPTBN1,SPTAN1,TMOD3,TPM1,KANK1
GO: Biological Process	GO:0050819	negative regulation of coagulation		0.010982	5	36	ANXA5,ANXA2,TSPAN8,PROS1,PLAT
GO: Biological Process	GO:0050764	regulation of phagocytosis		0.010982	5	36	SIRPA,CALR,CD47,PROS1,ITGA2
GO: Biological Process	GO:0050900	leukocyte migration		0.011121	15	204	SIRPA,FYN,ATP1B3,MERTK,SBDS,MYH9,F11R,CD47,PODXL,PROS1,VEGFA,ITGB1,ITGAV,ITGA2,ITGA3
GO: Biological Process	GO:0031331	positive regulation of cellular catabolic process		0.0113	7	65	AKT2,NRD1,STUB1,NUB1,DAB2,TRIB2,BTG2
GO: Biological Process	GO:0072522	purine-containing compound biosynthetic process		0.011439	20	302	ADCY1,ADM,ATP6V0E1,APLP1,ATP1A1,ATP1B3,NPR3,NPR1,ATP5G2,TIMP2,CAP1,ATP6V1A,ATP6V0A1,ATP6V1E1,ATP6AP1,ATP8B1,ATP6V1F,PTGER4,PTH1R,TRAPPC3
GO: Biological Process	GO:0051174	regulation of phosphorus metabolic process		0.011445	40	725	ADCY1,MALT1,FRS2,SQSTM1,AKT2,F2R,KAT2B,LATS2,APP,SDC4,APLP2,MAP3K5,PLCE1,NOD1,BMPR1A,PAK1,MAPKSP1,CDK7,CD81,CDKN1C,RB1CC1,PRKAG1,VEGFA,ABI1,IL6ST,UBC,CTGF,HIPK3,GADD45A,DAB2,JUN,RB1,ITGB1,ITGA2,TRIB2,ROBLD3,SPRED2,ZAK,NPTN,EGF
GO: Biological Process	GO:0019220	regulation of phosphate metabolic process		0.011445	40	725	ADCY1,MALT1,FRS2,SQSTM1,AKT2,F2R,KAT2B,LATS2,APP,SDC4,APLP2,MAP3K5,PLCE1,NOD1,BMPR1A,PAK1,MAPKSP1,CDK7,CD81,CDKN1C,RB1CC1,PRKAG1,VEGFA,ABI1,IL6ST,UBC,CTGF,HIPK3,GADD45A,DAB2,JUN,RB1,ITGB1,ITGA2,TRIB2,ROBLD3,SPRED2,ZAK,NPTN,EGF
GO: Biological Process	GO:0055070	copper ion homeostasis		0.011665	3	13	APP,APLP2,ARF1
GO: Biological Process	GO:0010634	positive regulation of epithelial cell migration		0.011665	3	13	EPB41L5,ITGA2,ITGA3
GO: Biological Process	GO:0009150	purine ribonucleotide metabolic process		0.011815	33	574	ABCB7,ATP6V0E1,ARHGAP1,ATP1A1,RRAS,ATP1B3,ATP5G2,ATP6V1A,ATP6V0A1,ATP6V1E1,ATP6AP1,TBC1D8B,ABCA9,GDI1,DDX3Y,CDK7,ATL3,ARHGEF16,HSPA8,RRAS2,CETN2,RASL11A,RAB21,ATP8B1,PCYOX1,RAB11B,ATP6V1F,ABCA5,EHD4,VPS4B,KIAA0564,RAB6A,EIF4A2
GO: Biological Process	GO:0000165	MAPKKK cascade		0.011873	25	405	FRS2,AKT2,F2R,MAP3K5,PLCE1,NPHS1,TIMP2,NOD1,BNIP2,PAK1,MAPKSP1,CD81,RB1CC1,UBC,HIPK3,CRYAB,DAG1,JUN,ITGB1,ITGAV,ROBLD3,SPRED2,PSAP,ZAK,EGF
GO: Biological Process	GO:0051336	regulation of hydrolase activity		0.012215	34	597	R3HDML,ADCY1,FRS2,AKT2,CFLAR,F2R,APP,MAP3K5,ARHGAP1,RHOA,MTCH1,PLCE1,NPR3,GPC3,TIMP2,TIMP3,NRD1,NOD1,PRDX5,TBC1D8B,GDI1,UACA,ARHGEF16,PPT1,CRIM1,COL4A3,CYR61,DNAJB6,CTGF,CRYAB,CST3,TPM1,ITGA2,PTH1R
GO: Biological Process	GO:0034614	cellular response to reactive oxygen species		0.012263	6	51	MPV17,ANXA1,PRDX5,GPX4,CST3,TPM1
GO: Biological Process	GO:0045862	positive regulation of proteolysis		0.012263	6	51	BTRC,NRD1,STUB1,NUB1,DAB2,TRIB2
GO: Biological Process	GO:0043254	regulation of protein complex assembly		0.012393	11	133	WASL,RHOA,TMSB10,TMSB4X,STUB1,STXBP1,SPTBN1,SPTAN1,TMOD3,TPM1,KANK1
GO: Biological Process	GO:0007049	cell cycle		0.012488	63	1250	TUBB2B,BTRC,KAT2B,LATS2,ANXA1,APP,CD2AP,TIMP2,SBDS,TXNL4B,USP9X,DST,DYNLT3,NDE1,CAMK2D,CALM2,CDKL5,MYH9,CALR,CDC14A,PCNP,TXNIP,PDPN,NEK1,NEDD9,CDK7,PPP1CA,HSPA8,CDKN1C,CETN2,KIAA0174,PARD3B,RB1CC1,YWHAH,PARD6B,PRKAG1,PRKAA2,CLTC,PDCD6IP,EML4,UBC,CTGF,PLAGL1,TP53INP1,CSNK1A1,RAB11B,GADD45A,CCNB1IP1,CCPG1,SPECC1L,CYLD,JUN,RB1,ITGB1,MACF1,PTCH1,VPS4B,ZAK,UHMK1,RAD21,PTPN3,KRT7,EGF
GO: Biological Process	GO:0010604	positive regulation of macromolecule metabolic process		0.012737	67	1344	TMED2,FOXC2,FOXD1,SMARCA2,BTRC,SQSTM1,AKT2,F2R,KAT2B,ANXA3,APP,RHOA,JHDM1D,GPC3,NRD1,SBDS,ZEB1,TCF21,NDFIP1,STRN3,BMPR1A,CREB3L2,STUB1,ZNF462,CALR,MYO6,SUPT4H1,CBLB,CDK7,CD81,SGMS1,POLR2L,CDKN1C,RB1CC1,YWHAH,ATF6,WT1,RASL11A,NUB1,MAFB,VEGFA,ABI1,IL6ST,TLR7,UBC,CTGF,NAMPT,PLAGL1,CST3,DAB2,MLL2,VAMP3,JUN,RB1,ITGB1,RORA,ITGA2,ITGA3,QKI,TRIB2,ZNF423,BTG2,CLOCK,UHMK1,ELF4,LPIN2,NPTN
GO: Biological Process	GO:0071375	cellular response to peptide hormone stimulus		0.012813	17	246	FOXC2,ADCY1,FRS2,AKT2,KAT2B,ATP6V0E1,ATP6V1A,ATP6V0A1,ATP6V1E1,PAK1,PRKCI,PRKAG1,PRKAA2,AKT3,PDE3B,NAMPT,ATP6V1F
GO: Biological Process	GO:0032870	cellular response to hormone stimulus		0.012855	22	346	FOXC2,ADCY1,FRS2,AKT2,KAT2B,LATS2,ATP6V0E1,ATP6V1A,ATP6V0A1,ATP6V1E1,PAK1,PRKCI,PRKAG1,PRKAA2,AKT3,IGFBP7,PDE3B,NAMPT,ATP6V1F,RORA,ROBO2,ITGA2
GO: Biological Process	GO:0060429	epithelium development		0.012886	29	492	TMED2,SCEL,FOXC2,FOXD1,ADM,BTRC,FRS2,ANXA1,SEMA5A,GPC3,ZEB1,TCF21,F11R,TXNIP,PODXL,WT1,EZR,VEGFA,CTNND1,CTSL1,DAB2,DAG1,JUN,EPB41L5,SHROOM3,PTCH1,PSAP,NPNT,LAMB2
GO: Biological Process	GO:0030163	protein catabolic process		0.012973	26	429	EDEM3,BTRC,SQSTM1,CD2AP,FYN,ERLIN2,USP13,GPC3,TIMP3,NRD1,USP9X,NDFIP1,DERL2,ZMPSTE24,STUB1,PCNP,CBLB,NUB1,PPT1,UBC,PCYOX1,DAB2,CYLD,TRIB2,LNPEP,PTPN3
GO: Biological Process	GO:0044270	cellular nitrogen compound catabolic process		0.013087	34	600	ABCB7,ENPP5,ARHGAP1,ATP1A1,RRAS,ATP1B3,ATP6V1A,ATP6V1E1,ATP6AP1,TBC1D8B,ABCA9,GDI1,DDX3Y,CDK7,ATL3,ARHGEF16,HSPA8,RRAS2,CETN2,RASL11A,RAB21,ATP8B1,PDE3B,PDE4B,PCYOX1,TPM1,RAB11B,ATP6V1F,ABCA5,EHD4,VPS4B,KIAA0564,RAB6A,EIF4A2
GO: Biological Process	GO:0006879	cellular iron ion homeostasis		0.013235	7	67	ABCB7,ATP6V0E1,ATP6V1A,ATP6V0A1,ATP6V1E1,NDFIP1,ATP6V1F
GO: Biological Process	GO:0051247	positive regulation of protein metabolic process		0.01329	25	409	BTRC,SQSTM1,AKT2,RHOA,GPC3,NRD1,SBDS,NDFIP1,BMPR1A,STUB1,CBLB,CD81,RB1CC1,NUB1,VEGFA,ABI1,IL6ST,UBC,CTGF,DAB2,ITGB1,ITGA2,TRIB2,UHMK1,NPTN
GO: Biological Process	GO:0000301	retrograde transport, vesicle recycling within Golgi		0.013291	2	5	OPTN,RAB6A
GO: Biological Process	GO:0006686	sphingomyelin biosynthetic process		0.013291	2	5	SGMS1,SPTLC2
GO: Biological Process	GO:0045989	positive regulation of striated muscle contraction		0.013291	2	5	ATP1A1,CTGF
GO: Biological Process	GO:0090083	regulation of inclusion body assembly		0.013291	2	5	BAG5,SNCAIP
GO: Biological Process	GO:0032988	ribonucleoprotein complex disassembly		0.013291	2	5	KLC1,KIF5B
GO: Biological Process	GO:0016199	axon midline choice point recognition		0.013291	2	5	APP,ROBO2
GO: Biological Process	GO:0072109	glomerular mesangium development		0.013291	2	5	FOXC2,WT1
GO: Biological Process	GO:0006104	succinyl-CoA metabolic process		0.013291	2	5	SUCLG2,OGDH
GO: Biological Process	GO:0018208	peptidyl-proline modification		0.013291	2	5	P4HA1,P4HB
GO: Biological Process	GO:0009743	response to carbohydrate stimulus		0.013614	9	100	RHOA,VAMP2,TXNIP,COLEC12,COL4A3,CTGF,CTSB,CST3,ILDR2
GO: Biological Process	GO:0050863	regulation of T cell activation		0.013643	14	190	MALT1,FYN,ZEB1,NDFIP1,PAK1,CBLB,CD47,CD59,CLPTM1,IL6ST,VTCN1,RC3H1,DPP4,EFNB1
GO: Biological Process	GO:0010648	negative regulation of cell communication		0.013696	26	431	EPS15,LATS2,MCC,RHOA,GPC3,TIMP2,OTUD7B,STRN3,STXBP1,CALR,CBLB,AP2M1,NLK,CLTC,IL6ST,UBC,PDE3B,CTNND1,TOB1,DAB2,DAG1,CYLD,RB1,HTRA1,SNX13,EGF
GO: Biological Process	GO:0050727	regulation of inflammatory response		0.013745	11	135	ANXA1,NDFIP1,GPX4,UACA,CD47,CD59,IL6ST,TLR7,CD55,ITGA2,MGLL
GO: Biological Process	GO:0002009	morphogenesis of an epithelium		0.013937	20	308	TMED2,FOXC2,FOXD1,ADM,BTRC,FRS2,SEMA5A,GPC3,TCF21,PODXL,WT1,VEGFA,CTNND1,CTSL1,DAB2,DAG1,EPB41L5,SHROOM3,PTCH1,NPNT
GO: Biological Process	GO:0048741	skeletal muscle fiber development		0.014286	7	68	F2R,APP,NRD1,GPHN,PAK1,UTRN,LAMB2
GO: Biological Process	GO:0051249	regulation of lymphocyte activation		0.014297	17	249	MALT1,FYN,MERTK,ZEB1,NDFIP1,PAK1,CBLB,CD81,CD47,CD59,CLPTM1,IL6ST,VTCN1,IL13RA1,RC3H1,DPP4,EFNB1
GO: Biological Process	GO:0072210	metanephric nephron development		0.014435	3	14	FOXD1,WT1,LAMB2
GO: Biological Process	GO:0051043	regulation of membrane protein ectodomain proteolysis		0.014435	3	14	TIMP3,NRD1,PTPN3
GO: Biological Process	GO:0009259	ribonucleotide metabolic process		0.015243	33	585	ABCB7,ATP6V0E1,ARHGAP1,ATP1A1,RRAS,ATP1B3,ATP5G2,ATP6V1A,ATP6V0A1,ATP6V1E1,ATP6AP1,TBC1D8B,ABCA9,GDI1,DDX3Y,CDK7,ATL3,ARHGEF16,HSPA8,RRAS2,CETN2,RASL11A,RAB21,ATP8B1,PCYOX1,RAB11B,ATP6V1F,ABCA5,EHD4,VPS4B,KIAA0564,RAB6A,EIF4A2
GO: Biological Process	GO:0006944	cellular membrane fusion		0.015396	7	69	ANXA1,ANXA2,VAMP2,VAMP8,USO1,VAMP3,ITGA3
GO: Biological Process	GO:0007588	excretion		0.015396	7	69	NPR3,NPR1,NPHS1,KIRREL,DAB2,NPHS2,LNPEP
GO: Biological Process	GO:0044246	regulation of multicellular organismal metabolic process		0.015747	4	26	F2R,CTGF,CST3,ITGA2
GO: Biological Process	GO:0042551	neuron maturation		0.015747	4	26	APP,MTCH1,CDKN1C,RB1
GO: Biological Process	GO:0051693	actin filament capping		0.015747	4	26	SPTBN1,SPTAN1,TMOD3,TPM1
GO: Biological Process	GO:0032436	positive regulation of proteasomal ubiquitin-dependent protein catabolic process		0.015747	4	26	STUB1,NUB1,DAB2,TRIB2
GO: Biological Process	GO:0006887	exocytosis		0.015912	17	252	ANXA3,APP,CAP1,TMSB4X,STXBP1,STXBP3,VAMP2,SPARC,LIN7C,PROS1,VEGFA,VAMP3,SCAMP1,PSAP,RAB3B,LAMP2,EGF
GO: Biological Process	GO:0006869	lipid transport		0.016102	14	194	SLCO2A1,ACSL4,AKT2,ANXA1,PITPNB,P2RX4,PRKAA2,ATP8B1,ITGAV,ABCA5,VPS4B,PSAP,OSBPL8,OSBPL9
GO: Biological Process	GO:0055065	metal ion homeostasis		0.016331	22	354	ABCB7,ADM,F2R,APP,ATP6V0E1,PLCE1,ATP6V1A,ATP6V0A1,ATP6V1E1,NDFIP1,CBARA1,P2RX4,CCDC47,CAMK2D,CALR,IL6ST,CD55,ATP6V1F,ITGB1,ITGAV,PTH1R,NPTN
GO: Biological Process	GO:0008286	insulin receptor signaling pathway		0.016519	12	157	FOXC2,FRS2,AKT2,ATP6V0E1,ATP6V1A,ATP6V0A1,ATP6V1E1,PRKAG1,PRKAA2,PDE3B,NAMPT,ATP6V1F
GO: Biological Process	GO:0010608	posttranscriptional regulation of gene expression		0.017012	19	294	BTRC,APP,APLP1,RHOA,SBDS,STXBP1,CALR,PPP1CA,EIF2C2,WT1,EIF4H,VEGFA,EPB41L5,ITGA2,QKI,SELT,UHMK1,EIF4A2,KRT7
GO: Biological Process	GO:0048339	paraxial mesoderm development		0.017544	3	15	FOXC2,BMPR1A,EPB41L5
GO: Biological Process	GO:0032967	positive regulation of collagen biosynthetic process		0.017544	3	15	F2R,CTGF,ITGA2
GO: Biological Process	GO:0033628	regulation of cell adhesion mediated by integrin		0.017544	3	15	PODXL,PDE3B,DPP4
GO: Biological Process	GO:0010714	positive regulation of collagen metabolic process		0.017544	3	15	F2R,CTGF,ITGA2
GO: Biological Process	GO:0045933	positive regulation of muscle contraction		0.017944	4	27	F2R,ATP1A1,CTGF,ITGA2
GO: Biological Process	GO:0051492	regulation of stress fiber assembly		0.017944	4	27	SDC4,RHOA,TPM1,SYNPO
GO: Biological Process	GO:0090257	regulation of muscle system process		0.018241	9	105	F2R,SDC4,ATP1A1,PLCE1,P2RX4,IL6ST,CTGF,TPM1,ITGA2
GO: Biological Process	GO:0030518	steroid hormone receptor signaling pathway		0.018392	8	88	RHOA,STRN3,CALR,CDK7,YWHAH,MLL2,RB1,PARK7
GO: Biological Process	GO:0042307	positive regulation of protein import into nucleus		0.018713	5	41	RHOA,BMPR1A,UACA,TLR7,EGF
GO: Biological Process	GO:0034976	response to endoplasmic reticulum stress		0.018713	5	41	DERL2,CREB3L2,CCDC47,ATF6,VAPB
GO: Biological Process	GO:0001658	branching involved in ureteric bud morphogenesis		0.018881	6	56	FOXD1,GPC3,TCF21,WT1,VEGFA,NPNT
GO: Biological Process	GO:0061025	membrane fusion		0.019092	7	72	ANXA1,ANXA2,VAMP2,VAMP8,USO1,VAMP3,ITGA3
GO: Biological Process	GO:2000258	negative regulation of protein activation cascade		0.019439	2	6	CD59,CD55
GO: Biological Process	GO:0060710	chorio-allantoic fusion		0.019439	2	6	CYR61,DNAJB6
GO: Biological Process	GO:0032525	somite rostral/caudal axis specification		0.019439	2	6	TMED2,EPB41L5
GO: Biological Process	GO:0006356	regulation of transcription from RNA polymerase I promoter		0.019439	2	6	POLR2L,RASL11A
GO: Biological Process	GO:0045916	negative regulation of complement activation		0.019439	2	6	CD59,CD55
GO: Biological Process	GO:0045743	positive regulation of fibroblast growth factor receptor signaling pathway		0.019439	2	6	FGFBP1,NPTN
GO: Biological Process	GO:0034067	protein localization in Golgi apparatus		0.019439	2	6	OPTN,RAB6A
GO: Biological Process	GO:0070509	calcium ion import		0.019439	2	6	CBARA1,EGF
GO: Biological Process	GO:0051894	positive regulation of focal adhesion assembly		0.019439	2	6	SDC4,EPB41L5
GO: Biological Process	GO:0031943	regulation of glucocorticoid metabolic process		0.019439	2	6	ATP1A1,STUB1
GO: Biological Process	GO:0043280	positive regulation of caspase activity		0.019562	8	89	F2R,RHOA,MTCH1,NOD1,UACA,COL4A3,CYR61,CTGF
GO: Biological Process	GO:0019216	regulation of lipid metabolic process		0.019741	12	161	ACSL4,AKT2,ANXA1,ATP1A1,STUB1,CD81,PRKAG1,PRKAA2,CYR61,IGFBP7,PDE3B,RB1
GO: Biological Process	GO:0030835	negative regulation of actin filament depolymerization		0.020324	4	28	SPTBN1,SPTAN1,TMOD3,TPM1
GO: Biological Process	GO:0050690	regulation of defense response to virus by virus		0.020324	4	28	ARF1,FYN,ELMO1,AP2M1
GO: Biological Process	GO:0001756	somitogenesis		0.020449	6	57	TMED2,FOXC2,BMPR1A,IFITM1,ABI1,EPB41L5
GO: Biological Process	GO:0055072	iron ion homeostasis		0.020451	7	73	ABCB7,ATP6V0E1,ATP6V1A,ATP6V0A1,ATP6V1E1,NDFIP1,ATP6V1F
GO: Biological Process	GO:0034764	positive regulation of transmembrane transport		0.020599	5	42	RHOA,BMPR1A,UACA,TLR7,EGF
GO: Biological Process	GO:0044271	cellular nitrogen compound biosynthetic process		0.020707	32	577	ACADM,ADCY1,ADM,AKT2,ATP6V0E1,APLP1,ATP1A1,MOCS2,ATP1B3,NPR3,NPR1,ATP5G2,TIMP2,CAP1,ATP6V1A,ATP6V0A1,ATP6V1E1,ATP6AP1,P2RX4,GPHN,HAGH,NFE2L1,ATP8B1,UCK2,NAMPT,DCTD,ATP6V1F,RORA,PTGER4,SPTLC2,PTH1R,TRAPPC3
GO: Biological Process	GO:0002694	regulation of leukocyte activation		0.020777	18	280	MALT1,FYN,MERTK,ZEB1,NDFIP1,PAK1,CBLB,CD81,CD47,CD59,CLPTM1,IL6ST,VTCN1,RORA,IL13RA1,RC3H1,DPP4,EFNB1
GO: Biological Process	GO:0009057	macromolecule catabolic process		0.020994	36	666	EDEM3,BTRC,SQSTM1,CD2AP,FYN,ERLIN2,USP13,GPC3,TIMP3,NRD1,CNOT6L,APH1A,USP9X,NDFIP1,DERL2,ZMPSTE24,STUB1,PCNP,CBLB,CDK7,PPP1CA,NUB1,PPT1,UBC,PHKA2,PCYOX1,CST3,DAB2,PSENEN,CYLD,DNASE1L1,TRIB2,LNPEP,BTG2,EIF4A2,PTPN3
GO: Biological Process	GO:0060713	labyrinthine layer morphogenesis		0.020995	3	16	ADM,CYR61,DNAJB6
GO: Biological Process	GO:0046700	heterocycle catabolic process		0.021165	33	600	ABCB7,ARHGAP1,ATP1A1,RRAS,ATP1B3,ATP6V1A,ATP6V1E1,ATP6AP1,TBC1D8B,ABCA9,GDI1,DDX3Y,CDK7,ATL3,ARHGEF16,HSPA8,RRAS2,CETN2,RASL11A,RAB21,ATP8B1,PDE3B,PDE4B,PCYOX1,TPM1,RAB11B,ATP6V1F,ABCA5,EHD4,VPS4B,KIAA0564,RAB6A,EIF4A2
GO: Biological Process	GO:0006875	cellular metal ion homeostasis		0.021608	21	343	ABCB7,ADM,F2R,APP,ATP6V0E1,PLCE1,ATP6V1A,ATP6V0A1,ATP6V1E1,NDFIP1,CBARA1,P2RX4,CAMK2D,CALR,IL6ST,CD55,ATP6V1F,ITGB1,ITGAV,PTH1R,NPTN
GO: Biological Process	GO:0006518	peptide metabolic process		0.021875	7	74	MME,PGCP,PAM,HAGH,GPX4,GSTA4,LNPEP
GO: Biological Process	GO:0006937	regulation of muscle contraction		0.022059	8	91	F2R,SDC4,ATP1A1,PLCE1,P2RX4,CTGF,TPM1,ITGA2
GO: Biological Process	GO:0051261	protein depolymerization		0.022102	6	58	NES,SBDS,SPTBN1,SPTAN1,TMOD3,TPM1
GO: Biological Process	GO:0060675	ureteric bud morphogenesis		0.022102	6	58	FOXD1,GPC3,TCF21,WT1,VEGFA,NPNT
GO: Biological Process	GO:0006984	ER-nucleus signaling pathway		0.022605	5	43	DERL2,PAK1,CCDC47,ATF6,VAPB
GO: Biological Process	GO:0030193	regulation of blood coagulation		0.022605	5	43	F2R,ANXA2,TSPAN8,PDPN,PLAT
GO: Biological Process	GO:0009152	purine ribonucleotide biosynthetic process		0.022676	10	127	ATP6V0E1,ATP1A1,ATP1B3,ATP5G2,ATP6V1A,ATP6V0A1,ATP6V1E1,ATP6AP1,ATP8B1,ATP6V1F
GO: Biological Process	GO:0015992	proton transport		0.022692	9	109	ATP6V0E1,ATP5G2,ATP6V1A,ATP6V0A1,ATP6V1E1,SLC35A5,ATP6AP1,COX4I1,ATP6V1F
GO: Biological Process	GO:0060562	epithelial tube morphogenesis		0.022863	14	203	TMED2,FOXD1,ADM,BTRC,GPC3,TCF21,PODXL,WT1,VEGFA,CTSL1,DAG1,SHROOM3,PTCH1,NPNT
GO: Biological Process	GO:0014823	response to activity		0.022888	4	29	AKT2,PRKAA2,TENC1,ITGA2
GO: Biological Process	GO:0006687	glycosphingolipid metabolic process		0.022888	4	29	GALC,ITGB8,ST6GALNAC6,PSAP
GO: Biological Process	GO:0014706	striated muscle tissue development		0.023121	15	223	ACADM,FOXC2,F2R,APP,RHOA,NRD1,GPHN,PAK1,MYL6,VEGFA,UTRN,CTSB,TPM1,ITGB1,LAMB2
GO: Biological Process	GO:0006606	protein import into nucleus		0.023409	12	165	F2R,RHOA,BMPR1A,TXNIP,CBLB,SPTBN1,UACA,TLR7,TOB1,CYLD,JUN,EGF
GO: Biological Process	GO:0007519	skeletal muscle tissue development		0.023797	10	128	F2R,APP,RHOA,NRD1,GPHN,PAK1,MYL6,UTRN,CTSB,LAMB2
GO: Biological Process	GO:0001570	vasculogenesis		0.023843	6	59	FOXC2,MYO1E,WT1,VEGFA,QKI,PTPRJ
GO: Biological Process	GO:0051017	actin filament bundle assembly		0.023843	6	59	SDC4,RHOA,NEDD9,EZR,TPM1,SYNPO
GO: Biological Process	GO:0045859	regulation of protein kinase activity		0.024221	27	475	ADCY1,MALT1,FRS2,F2R,KAT2B,LATS2,APP,SDC4,APLP2,MAP3K5,PLCE1,NOD1,PAK1,MAPKSP1,CDK7,CD81,CDKN1C,PRKAG1,UBC,HIPK3,GADD45A,RB1,TRIB2,ROBLD3,SPRED2,ZAK,EGF
GO: Biological Process	GO:0007266	Rho protein signal transduction		0.0244	12	166	CTNNAL1,ARHGAP5,ARHGAP1,ARHGDIA,RHOA,ARHGEF16,ARHGAP32,ARHGEF12,ARHGEF18,ARHGAP29,PLEKHG1,SRGAP1
GO: Biological Process	GO:0051301	cell division		0.024697	23	390	LATS2,CD2AP,USP9X,DYNLT3,NDE1,MYH9,CDC14A,NEK1,NEDD9,CDK7,PPP1CA,CETN2,KIAA0174,PARD3B,PARD6B,VEGFA,PDCD6IP,CSNK1A1,SPECC1L,RB1,DIAPH2,VPS4B,RAD21
GO: Biological Process	GO:0051496	positive regulation of stress fiber assembly		0.024791	3	17	SDC4,RHOA,TPM1
GO: Biological Process	GO:0001954	positive regulation of cell-matrix adhesion		0.024791	3	17	SDC4,UTRN,EPB41L5
GO: Biological Process	GO:0008088	axon cargo transport		0.024791	3	17	APP,DST,KLC1
GO: Biological Process	GO:0051050	positive regulation of transport		0.02481	22	369	SIRPA,AKT2,F2R,ANXA1,ANXA2,RHOA,GPC3,P2RX4,BMPR1A,CALR,UACA,CD47,PROS1,PRKCI,PPT1,AKT3,TLR7,ITGB1,ITGA2,SGIP1,DPYSL2,EGF
GO: Biological Process	GO:0008610	lipid biosynthetic process		0.025161	26	455	ACSL4,FDFT1,CDS2,ADM,SCD,ANXA1,ATP1A1,PLCE1,LASS2,DEGS1,DCTN6,CD81,SGMS1,FA2H,PRKAG1,PRKAA2,LASS6,CYR61,IGFBP7,MGLL,CYB5R3,QKI,ST6GALNAC6,SPTLC2,SERINC1,LPIN2
GO: Biological Process	GO:0006818	hydrogen transport		0.025187	9	111	ATP6V0E1,ATP5G2,ATP6V1A,ATP6V0A1,ATP6V1E1,SLC35A5,ATP6AP1,COX4I1,ATP6V1F
GO: Biological Process	GO:0042345	regulation of NF-kappaB import into nucleus		0.025639	4	30	RHOA,UACA,TLR7,CYLD
GO: Biological Process	GO:0042348	NF-kappaB import into nucleus		0.025639	4	30	RHOA,UACA,TLR7,CYLD
GO: Biological Process	GO:0043244	regulation of protein complex disassembly		0.025674	6	60	NES,SBDS,SPTBN1,SPTAN1,TMOD3,TPM1
GO: Biological Process	GO:0032270	positive regulation of cellular protein metabolic process		0.025999	23	392	BTRC,SQSTM1,AKT2,RHOA,NRD1,SBDS,NDFIP1,BMPR1A,STUB1,CD81,RB1CC1,NUB1,VEGFA,ABI1,IL6ST,UBC,CTGF,DAB2,ITGB1,ITGA2,TRIB2,UHMK1,NPTN
GO: Biological Process	GO:0009187	cyclic nucleotide metabolic process		0.02611	13	187	ADCY1,ADM,APLP1,NPR3,NPR1,TIMP2,CAP1,PDE3B,PDE4B,RORA,PTGER4,PTH1R,TRAPPC3
GO: Biological Process	GO:0051170	nuclear import		0.026473	12	168	F2R,RHOA,BMPR1A,TXNIP,CBLB,SPTBN1,UACA,TLR7,TOB1,CYLD,JUN,EGF
GO: Biological Process	GO:0009266	response to temperature stimulus		0.026505	9	112	ACADM,HSPB8,ADM,MYOF,DNAJB4,HSPB2,VEGFA,IGFBP7,CRYAB
GO: Biological Process	GO:0019720	Mo-molybdopterin cofactor metabolic process		0.026537	2	7	MOCS2,GPHN
GO: Biological Process	GO:0032324	molybdopterin cofactor biosynthetic process		0.026537	2	7	MOCS2,GPHN
GO: Biological Process	GO:0072012	glomerulus vasculature development		0.026537	2	7	FOXC2,WT1
GO: Biological Process	GO:0031338	regulation of vesicle fusion		0.026537	2	7	ANXA1,ANXA2
GO: Biological Process	GO:0072164	mesonephric tubule development		0.026537	2	7	GPC3,WT1
GO: Biological Process	GO:0033169	histone H3-K9 demethylation		0.026537	2	7	JHDM1D,KDM4C
GO: Biological Process	GO:0051189	prosthetic group metabolic process		0.026537	2	7	MOCS2,GPHN
GO: Biological Process	GO:0043545	molybdopterin cofactor metabolic process		0.026537	2	7	MOCS2,GPHN
GO: Biological Process	GO:0072163	mesonephric epithelium development		0.026537	2	7	GPC3,WT1
GO: Biological Process	GO:0072111	cell proliferation involved in kidney development		0.026537	2	7	GPC3,WT1
GO: Biological Process	GO:0022617	extracellular matrix disassembly		0.026537	2	7	CST3,DPP4
GO: Biological Process	GO:0016198	axon choice point recognition		0.026537	2	7	APP,ROBO2
GO: Biological Process	GO:0006777	Mo-molybdopterin cofactor biosynthetic process		0.026537	2	7	MOCS2,GPHN
GO: Biological Process	GO:0001946	lymphangiogenesis		0.026537	2	7	FOXC2,PDPN
GO: Biological Process	GO:0006826	iron ion transport		0.027596	6	61	ATP6V0E1,ATP6V1A,ATP6V0A1,ATP6V1E1,CLTC,ATP6V1F
GO: Biological Process	GO:0061053	somite development		0.027596	6	61	TMED2,FOXC2,BMPR1A,IFITM1,ABI1,EPB41L5
GO: Biological Process	GO:0015908	fatty acid transport		0.027596	6	61	SLCO2A1,ACSL4,AKT2,ANXA1,P2RX4,PRKAA2
GO: Biological Process	GO:0051345	positive regulation of hydrolase activity		0.028238	18	290	ADCY1,FRS2,F2R,APP,MAP3K5,RHOA,MTCH1,PLCE1,NPR3,NOD1,UACA,ARHGEF16,COL4A3,CYR61,CTGF,TPM1,ITGA2,PTH1R
GO: Biological Process	GO:0042542	response to hydrogen peroxide		0.02826	7	78	ANXA1,TXNIP,GPX4,CRYAB,CST3,JUN,PARK7
GO: Biological Process	GO:0007178	transmembrane receptor protein serine/threonine kinase signaling pathway		0.028424	14	209	FOXD1,GPC3,USP9X,ZEB1,BMPR1A,STUB1,SPTBN1,CDKN1C,NLK,TOB1,C5orf13,JUN,HTRA1,NPNT
GO: Biological Process	GO:0030834	regulation of actin filament depolymerization		0.028582	4	31	SPTBN1,SPTAN1,TMOD3,TPM1
GO: Biological Process	GO:0006900	membrane budding		0.028582	4	31	EPS15,ARF1,SAR1B,PRKCI
GO: Biological Process	GO:0045103	intermediate filament-based process		0.028582	4	31	NES,DST,VIM,DNAJB6
GO: Biological Process	GO:0032231	regulation of actin filament bundle assembly		0.028582	4	31	SDC4,RHOA,TPM1,SYNPO
GO: Biological Process	GO:0060538	skeletal muscle organ development		0.028679	10	132	F2R,APP,RHOA,NRD1,GPHN,PAK1,MYL6,UTRN,CTSB,LAMB2
GO: Biological Process	GO:0072384	organelle transport along microtubule		0.028931	3	18	NDE1,KIF5B,RAB6A
GO: Biological Process	GO:0006911	phagocytosis, engulfment		0.028931	3	18	SIRPA,ELMO1,ITGA2
GO: Biological Process	GO:0010942	positive regulation of cell death		0.029525	32	594	SERINC3,SQSTM1,CFLAR,ANXA5,ANXA1,APP,MAP3K5,RHOA,MTCH1,NUPR1,NOD1,APH1A,TXNIP,DYNLL2,UACA,PHLDA1,ARHGEF16,WT1,COL4A3,CYR61,UBC,CTGF,PLAGL1,TP53INP1,PSENEN,ARHGEF12,ARHGEF18,JUN,ITGB1,ITM2B,EI24,ZAK
GO: Biological Process	GO:0010810	regulation of cell-substrate adhesion		0.030034	7	79	SDC4,UTRN,CYR61,ITGB1,EPB41L5,ITGA3,NPNT
GO: Biological Process	GO:0009260	ribonucleotide biosynthetic process		0.03137	10	134	ATP6V0E1,ATP1A1,ATP1B3,ATP5G2,ATP6V1A,ATP6V0A1,ATP6V1E1,ATP6AP1,ATP8B1,ATP6V1F
GO: Biological Process	GO:0030042	actin filament depolymerization		0.031716	4	32	SPTBN1,SPTAN1,TMOD3,TPM1
GO: Biological Process	GO:0022406	membrane docking		0.031716	4	32	STXBP1,STXBP3,EZR,VAMP3
GO: Biological Process	GO:0071900	regulation of protein serine/threonine kinase activity		0.031727	18	294	MALT1,FRS2,KAT2B,LATS2,MAP3K5,PLCE1,NOD1,PAK1,CDK7,CD81,CDKN1C,UBC,HIPK3,GADD45A,TRIB2,SPRED2,ZAK,EGF
GO: Biological Process	GO:0061136	regulation of proteasomal protein catabolic process		0.031874	5	47	BTRC,STUB1,NUB1,DAB2,TRIB2
GO: Biological Process	GO:0043242	negative regulation of protein complex disassembly		0.031874	5	47	SBDS,SPTBN1,SPTAN1,TMOD3,TPM1
GO: Biological Process	GO:0043687	post-translational protein modification		0.032213	12	173	MAN1A2,EDEM3,ST6GAL1,MGAT5,SAR1B,CANX,CALR,PROS1,UBE2V1,MGAT4A,UBE2QL1,GANAB
GO: Biological Process	GO:0009628	response to abiotic stimulus		0.032492	27	488	ACADM,HSPB8,ADM,AKT2,NES,MYOF,APP,FYN,RHOA,DNAJB4,TIMP3,PAM,TXNIP,NEK1,UACA,HSPB2,VEGFA,IGFBP7,CTSB,CRYAB,GADD45A,JUN,ITGA2,PTCH1,BTG2,CLOCK,ZAK
GO: Biological Process	GO:0045216	cell-cell junction organization		0.03256	8	98	TJP1,F11R,PRKCI,PARD6B,CTNNA1,CTNND1,MPP5,ITGB1
GO: Biological Process	GO:0006800	oxygen and reactive oxygen species metabolic process		0.03256	8	98	MPV17,CYB5R4,GPX4,CYR61,CTGF,CRYAB,GADD45A,PARK7
GO: Biological Process	GO:0043627	response to estrogen stimulus		0.03278	10	135	TIMP3,STRN3,PAM,TXNIP,GPX4,CTGF,CRYAB,CST3,MLL2,PTCH1
GO: Biological Process	GO:0031325	positive regulation of cellular metabolic process		0.03282	66	1388	FOXC2,FOXD1,SMARCA2,BTRC,SQSTM1,AKT2,F2R,KAT2B,ANXA3,ANXA1,APP,RHOA,NPR1,JHDM1D,NRD1,SBDS,ZEB1,TCF21,NDFIP1,STRN3,P2RX4,BMPR1A,CREB3L2,STUB1,ZNF462,CALR,MYO6,SUPT4H1,CDK7,CD81,POLR2L,CDKN1C,RB1CC1,YWHAH,ATF6,WT1,RASL11A,NUB1,MAFB,VEGFA,ABI1,IL6ST,TLR7,CYR61,UBC,CTGF,PLAGL1,CST3,GADD45A,DAB2,MLL2,VAMP3,JUN,RB1,ITGB1,RORA,ITGA2,TRIB2,ZNF423,BTG2,CLOCK,UHMK1,ELF4,LPIN2,NPTN,EGF
GO: Biological Process	GO:0051338	regulation of transferase activity		0.03319	28	511	ADCY1,MALT1,FRS2,F2R,KAT2B,LATS2,APP,SDC4,APLP2,MAP3K5,PLCE1,NOD1,PAK1,MAPKSP1,CDK7,CD81,CDKN1C,PRKAG1,UBC,HIPK3,GADD45A,RB1,TRIB2,ROBLD3,SPRED2,SERINC1,ZAK,EGF
GO: Biological Process	GO:0032091	negative regulation of protein binding		0.033412	3	19	DAB2,EPB41L5,PARK7
GO: Biological Process	GO:0051452	intracellular pH reduction		0.033412	3	19	ATP6V0E1,PPT1,CLCN3
GO: Biological Process	GO:0035088	establishment or maintenance of apical/basal cell polarity		0.033412	3	19	PRKCI,EZR,MARK2
GO: Biological Process	GO:0007032	endosome organization		0.033412	3	19	CLCN3,VPS4B,RAB5B
GO: Biological Process	GO:0061245	establishment or maintenance of bipolar cell polarity		0.033412	3	19	PRKCI,EZR,MARK2
GO: Biological Process	GO:0043065	positive regulation of apoptosis		0.033477	31	578	SERINC3,SQSTM1,CFLAR,ANXA5,ANXA1,APP,MAP3K5,RHOA,MTCH1,NUPR1,NOD1,APH1A,TXNIP,DYNLL2,UACA,PHLDA1,ARHGEF16,WT1,COL4A3,CYR61,UBC,PLAGL1,TP53INP1,PSENEN,ARHGEF12,ARHGEF18,JUN,ITGB1,ITM2B,EI24,ZAK
GO: Biological Process	GO:0009749	response to glucose stimulus		0.033804	7	81	RHOA,VAMP2,TXNIP,COL4A3,CTGF,CTSB,ILDR2
GO: Biological Process	GO:0006479	protein methylation		0.033804	7	81	SETD7,TRMT112,PCMTD1,MLL2,BTG2,RAB3B,RAB6A
GO: Biological Process	GO:0008213	protein alkylation		0.033804	7	81	SETD7,TRMT112,PCMTD1,MLL2,BTG2,RAB3B,RAB6A
GO: Biological Process	GO:0042552	myelination		0.033923	6	64	CLDN1,FYN,CLDN5,NAB1,SBF2,QKI
GO: Biological Process	GO:0007173	epidermal growth factor receptor signaling pathway		0.034297	8	99	EPS15,APP,APLP2,PLCE1,AP2M1,CLTC,UBC,EGF
GO: Biological Process	GO:0043312	neutrophil degranulation		0.034506	2	8	ANXA3,STXBP3
GO: Biological Process	GO:0002283	neutrophil activation involved in immune response		0.034506	2	8	ANXA3,STXBP3
GO: Biological Process	GO:0060996	dendritic spine development		0.034506	2	8	ACSL4,PDLIM5
GO: Biological Process	GO:0070527	platelet aggregation		0.034506	2	8	STXBP1,STXBP3
GO: Biological Process	GO:0042921	glucocorticoid receptor signaling pathway		0.034506	2	8	CALR,YWHAH
GO: Biological Process	GO:0050966	detection of mechanical stimulus involved in sensory perception of pain		0.034506	2	8	FYN,ITGA2
GO: Biological Process	GO:0010876	lipid localization		0.03492	14	215	SLCO2A1,ACSL4,AKT2,ANXA1,PITPNB,P2RX4,PRKAA2,ATP8B1,ITGAV,ABCA5,VPS4B,PSAP,OSBPL8,OSBPL9
GO: Biological Process	GO:0051129	negative regulation of cellular component organization		0.035127	16	256	ARHGDIA,RHOA,TMSB10,TMSB4X,SBDS,SPTBN1,SPTAN1,TMOD3,YWHAH,CST3,TPM1,ITGB1,ROBO2,ITGA3,DPP4,KANK1
GO: Biological Process	GO:0016311	dephosphorylation		0.035425	17	277	ACPP,BTRC,PTPN21,STYX,CDC14A,MTMR9,PPP1CA,SACM1L,TENC1,PHPT1,ITGA2,PPIP5K2,PTPN3,PTPN12,PTPN14,PTPRJ,PTPRO
GO: Biological Process	GO:0001894	tissue homeostasis		0.036095	8	100	F2R,P2RX4,VEGFA,ITGB1,ITGA2,ILDR2,PTH1R,LIPA
GO: Biological Process	GO:0043068	positive regulation of programmed cell death		0.036222	31	582	SERINC3,SQSTM1,CFLAR,ANXA5,ANXA1,APP,MAP3K5,RHOA,MTCH1,NUPR1,NOD1,APH1A,TXNIP,DYNLL2,UACA,PHLDA1,ARHGEF16,WT1,COL4A3,CYR61,UBC,PLAGL1,TP53INP1,PSENEN,ARHGEF12,ARHGEF18,JUN,ITGB1,ITM2B,EI24,ZAK
GO: Biological Process	GO:0019226	transmission of nerve impulse		0.036561	34	650	ABAT,ADCY1,CLDN1,APP,FYN,GABRA4,RRAS,CLDN5,GABRB1,P2RX4,STXBP1,CAMK2D,MYO6,VAMP2,NAB1,PDLIM5,LIN7C,HSPA8,CHRNB1,YWHAH,PPT1,AP2M1,PLAT,TRAPPC4,SBF2,ROBO2,ITGA2,PARK7,GABARAP,QKI,LNPEP,SNCAIP,PDE7B,NPTN
GO: Biological Process	GO:0035637	multicellular organismal signaling		0.036561	34	650	ABAT,ADCY1,CLDN1,APP,FYN,GABRA4,RRAS,CLDN5,GABRB1,P2RX4,STXBP1,CAMK2D,MYO6,VAMP2,NAB1,PDLIM5,LIN7C,HSPA8,CHRNB1,YWHAH,PPT1,AP2M1,PLAT,TRAPPC4,SBF2,ROBO2,ITGA2,PARK7,GABARAP,QKI,LNPEP,SNCAIP,PDE7B,NPTN
GO: Biological Process	GO:0016337	cell-cell adhesion		0.036776	21	363	FAT1,AMIGO2,CLDN1,CD2AP,CLDN5,STXBP1,STXBP3,MYH9,PDPN,CD47,PODXL,EZR,CYR61,DNAJB6,CTGF,CTNND1,ITGB1,EPB41L5,ROBO2,DPP4,NPTN
GO: Biological Process	GO:0046824	positive regulation of nucleocytoplasmic transport		0.037281	5	49	RHOA,BMPR1A,UACA,TLR7,EGF
GO: Biological Process	GO:0031329	regulation of cellular catabolic process		0.037548	18	300	BTRC,AKT2,ARHGAP1,TIMP3,NRD1,TBC1D8B,GDI1,STUB1,PPP1CA,ARHGEF16,PRKAG1,NUB1,CST3,TPM1,DAB2,TRIB2,BTG2,PTPN3
GO: Biological Process	GO:0043549	regulation of kinase activity		0.037754	27	495	ADCY1,MALT1,FRS2,F2R,KAT2B,LATS2,APP,SDC4,APLP2,MAP3K5,PLCE1,NOD1,PAK1,MAPKSP1,CDK7,CD81,CDKN1C,PRKAG1,UBC,HIPK3,GADD45A,RB1,TRIB2,ROBLD3,SPRED2,ZAK,EGF
GO: Biological Process	GO:0035026	leading edge cell differentiation		0.0379	1	1	JUN
GO: Biological Process	GO:0070103	regulation of interleukin-6-mediated signaling pathway		0.0379	1	1	IL6ST
GO: Biological Process	GO:0060313	negative regulation of blood vessel remodeling		0.0379	1	1	CST3
GO: Biological Process	GO:0071526	semaphorin-plexin signaling pathway		0.0379	1	1	PLXNB1
GO: Biological Process	GO:0018872	arsonoacetate metabolic process		0.0379	1	1	AS3MT
GO: Biological Process	GO:0010711	negative regulation of collagen catabolic process		0.0379	1	1	CST3
GO: Biological Process	GO:0060310	regulation of elastin catabolic process		0.0379	1	1	CST3
GO: Biological Process	GO:0045108	regulation of intermediate filament polymerization or depolymerization		0.0379	1	1	NES
GO: Biological Process	GO:0030844	positive regulation of intermediate filament depolymerization		0.0379	1	1	NES
GO: Biological Process	GO:0072265	metanephric capsule morphogenesis		0.0379	1	1	FOXD1
GO: Biological Process	GO:0001971	negative regulation of activation of membrane attack complex		0.0379	1	1	CD59
GO: Biological Process	GO:0010260	organ senescence		0.0379	1	1	CTGF
GO: Biological Process	GO:0043128	positive regulation of 1-phosphatidylinositol 4-kinase activity		0.0379	1	1	CD81
GO: Biological Process	GO:0072312	metanephric glomerular epithelial cell differentiation		0.0379	1	1	LAMB2
GO: Biological Process	GO:0072011	glomerular endothelium development		0.0379	1	1	FOXC2
GO: Biological Process	GO:0055119	relaxation of cardiac muscle		0.0379	1	1	P2RX4
GO: Biological Process	GO:0006990	positive regulation of gene-specific transcription involved in unfolded protein response		0.0379	1	1	ATF6
GO: Biological Process	GO:0045081	negative regulation of interleukin-10 biosynthetic process		0.0379	1	1	TRIB2
GO: Biological Process	GO:0002501	peptide antigen assembly with MHC protein complex		0.0379	1	1	CALR
GO: Biological Process	GO:0003383	apical constriction		0.0379	1	1	EPB41L5
GO: Biological Process	GO:0043126	regulation of 1-phosphatidylinositol 4-kinase activity		0.0379	1	1	CD81
GO: Biological Process	GO:0030842	regulation of intermediate filament depolymerization		0.0379	1	1	NES
GO: Biological Process	GO:0072127	renal capsule development		0.0379	1	1	FOXD1
GO: Biological Process	GO:0072244	metanephric glomerular epithelium development		0.0379	1	1	LAMB2
GO: Biological Process	GO:0072302	negative regulation of metanephric glomerular mesangial cell proliferation		0.0379	1	1	WT1
GO: Biological Process	GO:0002502	peptide antigen assembly with MHC class I protein complex		0.0379	1	1	CALR
GO: Biological Process	GO:2000304	positive regulation of ceramide biosynthetic process		0.0379	1	1	CYR61
GO: Biological Process	GO:0090154	positive regulation of sphingolipid biosynthetic process		0.0379	1	1	CYR61
GO: Biological Process	GO:0033343	positive regulation of collagen binding		0.0379	1	1	ITGA2
GO: Biological Process	GO:0072213	metanephric capsule development		0.0379	1	1	FOXD1
GO: Biological Process	GO:0022615	protein to membrane docking		0.0379	1	1	STXBP3
GO: Biological Process	GO:0021998	neural plate mediolateral regionalization		0.0379	1	1	BMPR1A
GO: Biological Process	GO:0006683	galactosylceramide catabolic process		0.0379	1	1	GALC
GO: Biological Process	GO:0010807	regulation of synaptic vesicle priming		0.0379	1	1	STXBP1
GO: Biological Process	GO:0048280	vesicle fusion with Golgi apparatus		0.0379	1	1	USO1
GO: Biological Process	GO:0071869	response to catecholamine stimulus		0.0379	1	1	APLP1
GO: Biological Process	GO:0072249	metanephric glomerular visceral epithelial cell development		0.0379	1	1	LAMB2
GO: Biological Process	GO:0015734	taurine transport		0.0379	1	1	SLC6A6
GO: Biological Process	GO:0045210	FasL biosynthetic process		0.0379	1	1	PHLDA1
GO: Biological Process	GO:0072248	metanephric glomerular visceral epithelial cell differentiation		0.0379	1	1	LAMB2
GO: Biological Process	GO:0002158	osteoclast proliferation		0.0379	1	1	NPR3
GO: Biological Process	GO:0072274	metanephric glomerular basement membrane development		0.0379	1	1	LAMB2
GO: Biological Process	GO:0060311	negative regulation of elastin catabolic process		0.0379	1	1	CST3
GO: Biological Process	GO:0033634	positive regulation of cell-cell adhesion mediated by integrin		0.0379	1	1	PODXL
GO: Biological Process	GO:0072128	renal capsule morphogenesis		0.0379	1	1	FOXD1
GO: Biological Process	GO:0010703	negative regulation of histolysis		0.0379	1	1	CST3
GO: Biological Process	GO:0016271	tissue death		0.0379	1	1	CST3
GO: Biological Process	GO:0072313	metanephric glomerular epithelial cell development		0.0379	1	1	LAMB2
GO: Biological Process	GO:0060244	negative regulation of cell proliferation involved in contact inhibition		0.0379	1	1	DACH1
GO: Biological Process	GO:0072144	glomerular mesangial cell development		0.0379	1	1	FOXC2
GO: Biological Process	GO:0010702	regulation of histolysis		0.0379	1	1	CST3
GO: Biological Process	GO:0072130	renal capsule specification		0.0379	1	1	FOXD1
GO: Biological Process	GO:0002041	intussusceptive angiogenesis		0.0379	1	1	CYR61
GO: Biological Process	GO:0021572	rhombomere 6 development		0.0379	1	1	MAFB
GO: Biological Process	GO:0045105	intermediate filament polymerization or depolymerization		0.0379	1	1	NES
GO: Biological Process	GO:0048338	mesoderm structural organization		0.0379	1	1	BMPR1A
GO: Biological Process	GO:0018364	peptidyl-glutamine methylation		0.0379	1	1	TRMT112
GO: Biological Process	GO:0072267	metanephric capsule specification		0.0379	1	1	FOXD1
GO: Biological Process	GO:0060319	primitive erythrocyte differentiation		0.0379	1	1	VEGFA
GO: Biological Process	GO:0072008	glomerular mesangial cell differentiation		0.0379	1	1	FOXC2
GO: Biological Process	GO:0071873	response to norepinephrine stimulus		0.0379	1	1	APLP1
GO: Biological Process	GO:0009399	nitrogen fixation		0.0379	1	1	ISCU
GO: Biological Process	GO:0071874	cellular response to norepinephrine stimulus		0.0379	1	1	APLP1
GO: Biological Process	GO:0051793	medium-chain fatty acid catabolic process		0.0379	1	1	ACADM
GO: Biological Process	GO:0070104	negative regulation of interleukin-6-mediated signaling pathway		0.0379	1	1	IL6ST
GO: Biological Process	GO:0008039	synaptic target recognition		0.0379	1	1	DYNLL2
GO: Biological Process	GO:2000253	positive regulation of feeding behavior		0.0379	1	1	SGIP1
GO: Biological Process	GO:0045106	intermediate filament depolymerization		0.0379	1	1	NES
GO: Biological Process	GO:0072266	metanephric capsule formation		0.0379	1	1	FOXD1
GO: Biological Process	GO:0051694	pointed-end actin filament capping		0.0379	1	1	TMOD3
GO: Biological Process	GO:0003065	positive regulation of heart rate by epinephrine		0.0379	1	1	TPM1
GO: Biological Process	GO:0010710	regulation of collagen catabolic process		0.0379	1	1	CST3
GO: Biological Process	GO:2000124	regulation of endocannabinoid signaling pathway		0.0379	1	1	MGLL
GO: Biological Process	GO:0002397	MHC class I protein complex assembly		0.0379	1	1	CALR
GO: Biological Process	GO:0002575	basophil chemotaxis		0.0379	1	1	VEGFA
GO: Biological Process	GO:0048352	paraxial mesoderm structural organization		0.0379	1	1	BMPR1A
GO: Biological Process	GO:0071868	cellular response to monoamine stimulus		0.0379	1	1	APLP1
GO: Biological Process	GO:0001762	beta-alanine transport		0.0379	1	1	SLC6A6
GO: Biological Process	GO:0070106	interleukin-27-mediated signaling pathway		0.0379	1	1	IL6ST
GO: Biological Process	GO:0007559	histolysis		0.0379	1	1	CST3
GO: Biological Process	GO:0070318	positive regulation of G0 to G1 transition		0.0379	1	1	CTGF
GO: Biological Process	GO:0002396	MHC protein complex assembly		0.0379	1	1	CALR
GO: Biological Process	GO:0070267	oncosis		0.0379	1	1	TMEM123
GO: Biological Process	GO:0060309	elastin catabolic process		0.0379	1	1	CST3
GO: Biological Process	GO:0071926	endocannabinoid signaling pathway		0.0379	1	1	MGLL
GO: Biological Process	GO:0071867	response to monoamine stimulus		0.0379	1	1	APLP1
GO: Biological Process	GO:0003272	endocardial cushion formation		0.0379	1	1	BMPR1A
GO: Biological Process	GO:2000096	positive regulation of Wnt receptor signaling pathway, planar cell polarity pathway		0.0379	1	1	DAB2
GO: Biological Process	GO:0001923	B-1 B cell differentiation		0.0379	1	1	MALT1
GO: Biological Process	GO:0070278	extracellular matrix constituent secretion		0.0379	1	1	CTGF
GO: Biological Process	GO:0061032	visceral serous pericardium development		0.0379	1	1	WT1
GO: Biological Process	GO:0002084	protein depalmitoylation		0.0379	1	1	PPT1
GO: Biological Process	GO:0072129	renal capsule formation		0.0379	1	1	FOXD1
GO: Biological Process	GO:0071870	cellular response to catecholamine stimulus		0.0379	1	1	APLP1
GO: Biological Process	GO:0031346	positive regulation of cell projection organization		0.037956	8	101	ARHGDIA,RHOA,PLXNB1,ITGB1,ROBO2,ITGA2,ITGA3,NPTN
GO: Biological Process	GO:0048844	artery morphogenesis		0.038231	3	20	FOXC2,MYLK,VEGFA
GO: Biological Process	GO:0048873	homeostasis of number of cells within a tissue		0.038231	3	20	F2R,ILDR2,LIPA
GO: Biological Process	GO:0032965	regulation of collagen biosynthetic process		0.038231	3	20	F2R,CTGF,ITGA2
GO: Biological Process	GO:0007176	regulation of epidermal growth factor receptor activity		0.038231	3	20	APP,APLP2,EGF
GO: Biological Process	GO:0045823	positive regulation of heart contraction		0.038231	3	20	ADM,ATP1A1,TPM1
GO: Biological Process	GO:0008211	glucocorticoid metabolic process		0.038231	3	20	ATP1A1,STUB1,YWHAH
GO: Biological Process	GO:0044253	positive regulation of multicellular organismal metabolic process		0.038231	3	20	F2R,CTGF,ITGA2
GO: Biological Process	GO:2000177	regulation of neural precursor cell proliferation		0.038567	4	34	NES,CTNNA1,BTG2,EGF
GO: Biological Process	GO:0043149	stress fiber assembly		0.038567	4	34	SDC4,RHOA,TPM1,SYNPO
GO: Biological Process	GO:0008589	regulation of smoothened signaling pathway		0.038567	4	34	GPC3,CTNNA1,RB1,PTCH1
GO: Biological Process	GO:0006662	glycerol ether metabolic process		0.038835	9	120	ACSL4,TMX3,PLCE1,P4HB,PPP1CA,IL6ST,PDIA6,MGLL,LPIN2
GO: Biological Process	GO:0061041	regulation of wound healing		0.040183	5	50	F2R,ANXA2,TSPAN8,PDPN,PLAT
GO: Biological Process	GO:0008624	induction of apoptosis by extracellular signals		0.040611	9	121	SQSTM1,CFLAR,MAP3K5,APH1A,ARHGEF16,UBC,PSENEN,ARHGEF12,ARHGEF18
GO: Biological Process	GO:0001701	in utero embryonic development		0.040735	18	303	TMED2,ADM,PITPNB,TJP1,SBDS,BMPR1A,CAPN2,MYH9,MYO1E,VEGFA,CYR61,DNAJB6,TPM1,CCNB1IP1,DAB2,MLL2,ITGB1,EPB41L5
GO: Biological Process	GO:0007272	ensheathment of neurons		0.041119	6	67	CLDN1,FYN,CLDN5,NAB1,SBF2,QKI
GO: Biological Process	GO:0008366	axon ensheathment		0.041119	6	67	CLDN1,FYN,CLDN5,NAB1,SBF2,QKI
GO: Biological Process	GO:0051100	negative regulation of binding		0.041869	8	103	ZNF462,DAB2,CYLD,JUN,RB1,EPB41L5,PARK7,TRIB2
GO: Biological Process	GO:0043086	negative regulation of catalytic activity		0.042153	25	456	R3HDML,ADCY1,AKT2,CFLAR,KAT2B,LATS2,APP,APLP1,NPR3,GPC3,TIMP2,TIMP3,PRDX5,CDKN1C,CRIM1,UBC,DNAJB6,HIPK3,CRYAB,CST3,GADD45A,RB1,TRIB2,SPRED2,BAG5
GO: Biological Process	GO:0019228	regulation of action potential in neuron		0.042257	7	85	CLDN1,FYN,CLDN5,P2RX4,NAB1,SBF2,QKI
GO: Biological Process	GO:0060048	cardiac muscle contraction		0.042285	4	35	P2RX4,CAMK2D,CTGF,TPM1
GO: Biological Process	GO:0043154	negative regulation of caspase activity		0.042285	4	35	AKT2,CFLAR,DNAJB6,CRYAB
GO: Biological Process	GO:0050803	regulation of synapse structure and activity		0.042285	4	35	APP,PDLIM5,PPT1,ROBO2
GO: Biological Process	GO:0010464	regulation of mesenchymal cell proliferation		0.042285	4	35	ARHGAP5,ZEB1,BMPR1A,VEGFA
GO: Biological Process	GO:0044093	positive regulation of molecular function		0.042416	42	842	ADCY1,MALT1,BTRC,FRS2,F2R,ANXA3,S100A10,ANXA2,APP,SDC4,MAP3K5,RHOA,MTCH1,PLCE1,NPR3,TIMP2,CAP1,NOD1,APH1A,PAK1,MAPKSP1,UACA,CD81,ARHGEF16,PRKAG1,UBE2V1,COL4A3,CYR61,UBC,CTGF,HIPK3,TPM1,PSENEN,EPB41L5,ITGA2,TRIB2,ROBLD3,PTGER4,PTH1R,SERINC1,ZAK,EGF
GO: Biological Process	GO:0015698	inorganic anion transport		0.04244	9	122	CLIC3,GABRA4,GABRB1,CLIC5,CLCN3,SLC12A6,PCYOX1,SLC26A7,CLCC1
GO: Biological Process	GO:0001707	mesoderm formation		0.043217	5	51	FOXC2,WLS,BMPR1A,EPB41L5,MACF1
GO: Biological Process	GO:0071230	cellular response to amino acid stimulus		0.043268	2	9	MAPKSP1,ROBLD3
GO: Biological Process	GO:0047496	vesicle transport along microtubule		0.043268	2	9	NDE1,KIF5B
GO: Biological Process	GO:0002921	negative regulation of humoral immune response		0.043268	2	9	CD59,CD55
GO: Biological Process	GO:0007016	cytoskeletal anchoring at plasma membrane		0.043268	2	9	EZR,DAG1
GO: Biological Process	GO:0010765	positive regulation of sodium ion transport		0.043268	2	9	AKT2,AKT3
GO: Biological Process	GO:0070841	inclusion body assembly		0.043268	2	9	BAG5,SNCAIP
GO: Biological Process	GO:0045851	pH reduction		0.043383	3	21	ATP6V0E1,PPT1,CLCN3
GO: Biological Process	GO:0042594	response to starvation		0.043715	6	68	ACADM,ADM,SQSTM1,RB1CC1,CTSD,JUN
GO: Biological Process	GO:0018904	organic ether metabolic process		0.044324	9	123	ACSL4,TMX3,PLCE1,P4HB,PPP1CA,IL6ST,PDIA6,MGLL,LPIN2
GO: Biological Process	GO:0034284	response to monosaccharide stimulus		0.044565	7	86	RHOA,VAMP2,TXNIP,COL4A3,CTGF,CTSB,ILDR2
GO: Biological Process	GO:0009746	response to hexose stimulus		0.044565	7	86	RHOA,VAMP2,TXNIP,COL4A3,CTGF,CTSB,ILDR2
GO: Biological Process	GO:0040008	regulation of growth		0.044935	25	459	FOXC2,APP,RHOA,PLCE1,NPR1,GPC3,DERL2,CAMK2D,NEDD9,CD81,TAF9B,WT1,PPT1,CRIM1,CYR61,IGFBP7,CTGF,CRYAB,DAB2,RB1,SGIP1,PTCH1,HTRA1,EI24,NDRG3
GO: Biological Process	GO:0051260	protein homooligomerization		0.045685	10	143	ACADM,ANXA5,P2RX4,GPHN,OGT,ATL3,COLEC12,CRYAB,C1QTNF1,C1QTNF7
GO: Biological Process	GO:0000041	transition metal ion transport		0.04604	8	105	ATP6V0E1,SLC30A9,ATP6V1A,ATP6V0A1,ATP6V1E1,CLTC,SLC31A2,ATP6V1F
GO: Biological Process	GO:0014047	glutamate secretion		0.046198	4	36	STXBP1,MYO6,VAMP2,DPYSL2
GO: Biological Process	GO:0009948	anterior/posterior axis specification		0.046198	4	36	TMED2,FRS2,WLS,EPB41L5
GO: Biological Process	GO:0030004	cellular monovalent inorganic cation homeostasis		0.046198	4	36	ATP6V0E1,CAMK2D,PPT1,CLCN3
GO: Biological Process	GO:0090316	positive regulation of intracellular protein transport		0.046386	5	52	RHOA,BMPR1A,UACA,TLR7,EGF
GO: Biological Process	GO:0048011	nerve growth factor receptor signaling pathway		0.046576	14	224	ADCY1,FRS2,SQSTM1,ARHGDIA,RHOA,APH1A,ARHGEF16,PRKCI,AP2M1,CLTC,UBC,PSENEN,ARHGEF12,ARHGEF18
GO: Biological Process	GO:0071845	cellular component disassembly at cellular level		0.046927	15	245	NES,TJP1,SBDS,SPTBN1,SPTAN1,TMOD3,PPT1,VIM,BCAP31,CST3,TPM1,KLC1,KIF5B,MST4,DPP4
GO: Biological Process	GO:0043085	positive regulation of catalytic activity		0.047866	36	711	ADCY1,MALT1,BTRC,FRS2,F2R,APP,SDC4,MAP3K5,RHOA,MTCH1,PLCE1,NPR3,TIMP2,CAP1,NOD1,APH1A,PAK1,MAPKSP1,UACA,CD81,ARHGEF16,PRKAG1,COL4A3,CYR61,UBC,CTGF,TPM1,PSENEN,ITGA2,TRIB2,ROBLD3,PTGER4,PTH1R,SERINC1,ZAK,EGF
GO: Biological Process	GO:0006979	response to oxidative stress		0.048021	14	225	MPV17,SEPP1,ANXA1,PRDX5,TXNIP,GPX4,OXSR1,CRYAB,CST3,TPM1,JUN,PARK7,GPX8,MARK2
GO: Biological Process	GO:0060840	artery development		0.048862	3	22	FOXC2,MYLK,VEGFA
GO: Biological Process	GO:0006906	vesicle fusion		0.048862	3	22	ANXA1,ANXA2,USO1
GO: Biological Process	GO:0007265	Ras protein signal transduction		0.049032	21	375	CTNNAL1,ARHGAP5,ARHGAP1,ARHGDIA,RHOA,RRAS,PLCE1,TIMP2,TBC1D8B,ARHGEF16,ARHGAP32,RRAS2,ELMO1,WASF2,ARHGEF12,PSD3,ARHGEF18,RB1,ARHGAP29,PLEKHG1,SRGAP1
GO: Biological Process	GO:0043112	receptor metabolic process		0.049422	7	88	PAK1,CHMP5,MAGI2,CLTC,TRAPPC4,VAMP3,ITGAV
GO: Biological Process	GO:0051098	regulation of binding		0.049528	19	332	FOXC2,FOXD1,MALT1,ANXA3,S100A10,ANXA2,NOD1,ZNF462,UBE2V1,UBC,HIPK3,DAB2,CYLD,JUN,RB1,EPB41L5,ITGA2,PARK7,TRIB2
GO: Biological Process	GO:0090090	negative regulation of canonical Wnt receptor signaling pathway		0.049689	5	53	LATS2,MCC,CTNND1,DAB2,CYLD
GO: Cellular Component	GO:0005794	Golgi apparatus		0	89	1033	SERINC3,ACPP,TMED2,B3GALT2,MAN1A2,ST6GALNAC3,ST3GAL3,F2R,ST3GAL1,ST6GAL1,LEPROT,APP,ARF1,WASL,ARF3,WLS,RND3,PITPNB,MGAT5,PLCE1,GLG1,TMEM167B,TJP1,ATP6V0A1,SLC35A5,SAR1B,APH1A,NDFIP1,STRN3,ZMPSTE24,PAK1,AFTPH,CHST1,CALR,MYO6,VAMP2,LEPREL1,NEDD9,STX16,LRBA,USO1,SGMS1,ARHGAP32,CLIC5,SACM1L,PROS1,ATF6,PJA2,PRKG1,GOLIM4,HS3ST3A1,RAB21,PPT1,CLCN3,CLTB,CLTC,CPD,AKT3,GALNT10,PDE3B,CTGF,OPTN,BCAP31,CRYAB,…
GO: Cellular Component	GO:0015629	actin cytoskeleton		0	43	327	FERMT2,CTNNAL1,AIF1L,IQGAP2,KAT2B,ANXA2,CD2AP,WASL,MYOM2,CAP1,CORO2B,DST,MYL7,MYH9,MYL6,MYO6,MYO1E,MYO1D,MYO10,DCTN6,DYNLL2,SPTBN1,SPTAN1,PDLIM5,TMOD3,MTSS1,ARHGAP32,CLIC5,PODXL,EZR,UTRN,ACTR2,CTNNA1,WASF2,PARVA,CRYAB,CGNL1,TPM1,CTTNBP2,MACF1,SYNPO,GABARAP,SH3PXD2A
GO: Cellular Component	GO:0044431	Golgi apparatus part		0	61	603	ACPP,TMED2,B3GALT2,MAN1A2,ST6GALNAC3,ST3GAL3,ST3GAL1,ST6GAL1,LEPROT,ARF1,WASL,WLS,RND3,MGAT5,PLCE1,GLG1,TMEM167B,SLC35A5,SAR1B,APH1A,NDFIP1,ZMPSTE24,AFTPH,CHST1,VAMP2,STX16,LRBA,USO1,SGMS1,ARHGAP32,PROS1,ATF6,PJA2,GOLIM4,HS3ST3A1,RAB21,CLCN3,CLTB,CLTC,CPD,GALNT10,CTGF,OPTN,BCAP31,TRAPPC4,TMEM111,PSENEN,MGAT4A,ABCA5,RNF13,GABARAP,ITM2B,MST4,TMEM59,SCAMP1,GOSR1,ST6GALNAC6,TRAPPC3,RAB6A,SULF1,GALNT11
GO: Cellular Component	GO:0031982	vesicle		0	75	849	ACPP,TMED2,AKT2,ANXA3,MYOF,ANXA2,APP,CD2AP,WLS,ATP1A1,ATP1B3,ATP6V0A1,TMSB4X,SAR1B,FNBP1L,P4HB,DST,PAM,AFTPH,CANX,STXBP1,STXBP3,CAMK2D,CALR,MYO6,VAMP2,SPARC,VAMP8,LRBA,CD47,PHLDA1,MTSS1,HSPA8,KIAA0174,PROS1,GOLIM4,RAB21,PPT1,AP2M1,CLCN3,CLTB,CLTC,VEGFA,PDCD6IP,IFNGR1,TLR7,CTNNA1,OPTN,PDIA6,PLAT,CTSD,CTSB,CTSL1,TRAPPC4,CST3,RAB11B,KLC1,TMEM111,DAB2,VAMP3,ITGB1,SGIP1,SPRED2,FNBP1,SCAMP1,LNPEP,DPP4,…
GO: Cellular Component	GO:0016023	cytoplasmic membrane-bounded vesicle		0	69	751	ACPP,TMED2,AKT2,ANXA3,MYOF,ANXA2,APP,CD2AP,WLS,ATP1A1,ATP1B3,ATP6V0A1,TMSB4X,SAR1B,FNBP1L,P4HB,DST,PAM,AFTPH,CANX,STXBP1,STXBP3,CAMK2D,CALR,MYO6,VAMP2,SPARC,VAMP8,LRBA,PHLDA1,MTSS1,HSPA8,KIAA0174,PROS1,GOLIM4,RAB21,PPT1,AP2M1,CLCN3,CLTB,CLTC,VEGFA,PDCD6IP,TLR7,CTNNA1,OPTN,PDIA6,PLAT,CTSD,CTSB,CTSL1,TRAPPC4,RAB11B,TMEM111,DAB2,VAMP3,ITGB1,SGIP1,SPRED2,FNBP1,SCAMP1,LNPEP,DPP4,GANAB,LAMP1,RAB3B,RAB5…
GO: Cellular Component	GO:0031988	membrane-bounded vesicle		0	70	773	ACPP,TMED2,AKT2,ANXA3,MYOF,ANXA2,APP,CD2AP,WLS,ATP1A1,ATP1B3,ATP6V0A1,TMSB4X,SAR1B,FNBP1L,P4HB,DST,PAM,AFTPH,CANX,STXBP1,STXBP3,CAMK2D,CALR,MYO6,VAMP2,SPARC,VAMP8,LRBA,CD47,PHLDA1,MTSS1,HSPA8,KIAA0174,PROS1,GOLIM4,RAB21,PPT1,AP2M1,CLCN3,CLTB,CLTC,VEGFA,PDCD6IP,TLR7,CTNNA1,OPTN,PDIA6,PLAT,CTSD,CTSB,CTSL1,TRAPPC4,RAB11B,TMEM111,DAB2,VAMP3,ITGB1,SGIP1,SPRED2,FNBP1,SCAMP1,LNPEP,DPP4,GANAB,LAMP1,RAB3B…
GO: Cellular Component	GO:0031410	cytoplasmic vesicle		0	72	809	ACPP,TMED2,AKT2,ANXA3,MYOF,ANXA2,APP,CD2AP,WLS,ATP1A1,ATP1B3,ATP6V0A1,TMSB4X,SAR1B,FNBP1L,P4HB,DST,PAM,AFTPH,CANX,STXBP1,STXBP3,CAMK2D,CALR,MYO6,VAMP2,SPARC,VAMP8,LRBA,PHLDA1,MTSS1,HSPA8,KIAA0174,PROS1,GOLIM4,RAB21,PPT1,AP2M1,CLCN3,CLTB,CLTC,VEGFA,PDCD6IP,TLR7,CTNNA1,OPTN,PDIA6,PLAT,CTSD,CTSB,CTSL1,TRAPPC4,RAB11B,KLC1,TMEM111,DAB2,VAMP3,ITGB1,SGIP1,SPRED2,FNBP1,SCAMP1,LNPEP,DPP4,GANAB,ENPEP,LAMP1…
GO: Cellular Component	GO:0000139	Golgi membrane		0	51	486	TMED2,B3GALT2,MAN1A2,ST6GALNAC3,ST3GAL3,ST3GAL1,ST6GAL1,LEPROT,ARF1,WASL,WLS,RND3,MGAT5,PLCE1,GLG1,TMEM167B,SLC35A5,SAR1B,APH1A,NDFIP1,ZMPSTE24,AFTPH,CHST1,STX16,USO1,SGMS1,ARHGAP32,PROS1,ATF6,PJA2,GOLIM4,HS3ST3A1,RAB21,CLCN3,CLTB,CLTC,GALNT10,BCAP31,PSENEN,MGAT4A,ABCA5,RNF13,GABARAP,ITM2B,MST4,TMEM59,GOSR1,ST6GALNAC6,TRAPPC3,RAB6A,GALNT11
GO: Cellular Component	GO:0031252	cell leading edge		0	30	200	FAT1,AIF1L,AKT2,CD2AP,WASL,ARHGAP1,MYH9,MYO6,MYO1D,CDC42BPA,PDPN,NEDD9,TMOD3,MTSS1,PODXL,VIM,EZR,ABI1,CTNNA1,WASF2,CTNND1,PARVA,TPM1,DAG1,ITGB1,ITGB5,EPB41L5,ROBO2,DDN,DPP4
GO: Cellular Component	GO:0005626	insoluble fraction		0	85	1113	ABAT,SLCO2A1,ACSL4,TMED2,FDFT1,MAN1A2,EPHX1,FRS2,AKT2,ANXA2,APP,ATP6V0E1,APLP1,ENPP5,FYN,TSPAN15,TSPAN12,RHOA,ATP1A1,RC3H2,MME,PLCE1,NPR3,GLG1,NPHS1,P4HB,ZMPSTE24,PAM,PAK1,GDI1,TMBIM6,CCDC47,CAPN2,CALR,MYO6,VAMP2,DEGS1,SPTAN1,PDLIM5,STX16,VAMP8,CDK7,CD151,UACA,RDH16,USO1,CD59,FA2H,LIN7C,CLIC5,MAGI2,PRKCI,PPT1,CLTC,CPD,UTRN,ABI1,ATP8B1,UCK2,PDE3B,PDE4B,CTNND1,POMP,CRYAB,KLC1,VAPB,DAG1,PSD3,ATP6V1F…
GO: Cellular Component	GO:0000267	cell fraction		0	103	1464	ABAT,SLCO2A1,ACSL4,TMED2,FDFT1,MAN1A2,ADM,EPHX1,FRS2,AKT2,ANXA2,APP,ATP6V0E1,APLP1,ENPP5,FYN,TSPAN15,TSPAN12,RHOA,ATP1A1,RC3H2,MME,PLCE1,MERTK,NPR3,GLG1,NPHS1,P4HB,ZMPSTE24,PAM,PPP1R11,PAK1,GDI1,TMBIM6,CCDC47,CAPN2,CALR,MYO6,VAMP2,DEGS1,GRK5,GPX4,SPTAN1,PDLIM5,STX16,VAMP8,CDK7,CD151,UACA,RDH16,USO1,CD59,FA2H,HSPB2,LIN7C,CLIC5,MAGI2,PRKCI,PPT1,CLTC,CPD,UTRN,ABI1,AKT3,ATP8B1,UCK2,PDE3B,PDE4B,CTNND1…
GO: Cellular Component	GO:0030054	cell junction		0	55	628	FAT1,FERMT2,TMEM47,AIF1L,ARHGAP24,CLDN1,ANXA5,ANXA2,SDC4,GABRA4,TJP1,CLDN5,GABRB1,DST,P2RX4,TNS3,GPHN,PAK1,KIRREL,MYH9,VAMP2,F11R,CDC42BPA,NEDD9,SPTAN1,PDLIM5,ARHGAP32,LIN7C,CHRNB1,PARD3B,MAGI2,PRKCI,PARD6B,PJA2,UTRN,ABI1,CTNNA1,CTNND1,PARVA,MPP5,TRAPPC4,CGNL1,DAG1,PSD3,TENC1,VAMP3,ITGB1,ITGB5,EPB41L5,ITGA2,SYNPO,SHROOM3,DPP4,SH3PXD2A,PTPRJ
GO: Cellular Component	GO:0005624	membrane fraction		0	78	1069	ABAT,SLCO2A1,ACSL4,TMED2,FDFT1,MAN1A2,EPHX1,FRS2,AKT2,ANXA2,APP,ATP6V0E1,APLP1,ENPP5,FYN,TSPAN15,TSPAN12,RHOA,ATP1A1,RC3H2,MME,PLCE1,NPR3,GLG1,NPHS1,P4HB,ZMPSTE24,PAM,PAK1,GDI1,CCDC47,CALR,MYO6,VAMP2,DEGS1,SPTAN1,PDLIM5,STX16,VAMP8,CDK7,CD151,UACA,RDH16,USO1,CD59,FA2H,LIN7C,MAGI2,PRKCI,PPT1,CLTC,CPD,UTRN,ABI1,ATP8B1,UCK2,PDE3B,CTNND1,POMP,KLC1,VAPB,DAG1,PSD3,ATP6V1F,VAMP3,ITGB1,ITGA3,ITM2B,ERAP1,…
GO: Cellular Component	GO:0005783	endoplasmic reticulum		0	80	1134	ACSL4,FDFT1,TMX3,CDS2,FKBP2,EDEM3,EPHX1,SEL1L,SCD,S100A10,TMEM50A,ERLIN2,DNAJB9,CYB5R4,FKBP14,SAR1B,SHISA3,APH1A,TXNDC12,P4HA1,P4HB,DERL2,LASS2,CREB3L2,ZMPSTE24,TMBIM6,CCDC47,CANX,CALR,MYO1D,DEGS1,FNDC3B,LEPREL1,TMED4,ATL3,HYOU1,YIPF6,LRBA,RDH16,SGMS1,FA2H,ARHGAP32,RRAS2,SACM1L,PROS1,ATF6,PJA2,RAB21,LASS6,ABI1,IFNGR1,TLR7,PDE3B,PLOD2,BCAP31,PDIA6,POMP,TRAPPC4,CST3,VAPB,PSENEN,MAGT1,DNASE1L1,RNF13…
GO: Cellular Component	GO:0048770	pigment granule		0	16	94	ANXA2,ATP1A1,ATP1B3,ATP6V0A1,P4HB,CANX,HSPA8,CLTC,PDCD6IP,PDIA6,CTSD,CTSB,ITGB1,GANAB,LAMP1,RAB5B
GO: Cellular Component	GO:0042470	melanosome		0	16	94	ANXA2,ATP1A1,ATP1B3,ATP6V0A1,P4HB,CANX,HSPA8,CLTC,PDCD6IP,PDIA6,CTSD,CTSB,ITGB1,GANAB,LAMP1,RAB5B
GO: Cellular Component	GO:0042995	cell projection		0.000001	72	1070	FAT1,AIF1L,ALCAM,AKT2,ARHGAP24,ANXA3,ANXA5,ANXA1,APP,CD2AP,WASL,ARHGAP1,RHOA,MERTK,TIMP2,CLDN5,STRN3,P2RX4,CDC42SE2,PAK1,CANX,MYL7,KIRREL,MYH9,MYO6,MYO1D,PDPN,NEDD9,TMOD3,PPP1CA,MTSS1,TNFRSF21,ARHGAP32,DOCK4,CLIC5,PODXL,CETN2,PPT1,VIM,EZR,UTRN,ABI1,ATP8B1,SLC12A6,IFNGR1,ACTR2,CTNNA1,WASF2,PLS3,CTNND1,PARVA,CTSL1,TRAPPC4,CST3,TPM1,KLC1,KIF5B,DAG1,ITGB1,EPB41L5,ROBO2,ITGA2,ITGA3,PARK7,SYNPO,PTH1R,D…
GO: Cellular Component	GO:0005911	cell-cell junction		0.000003	25	237	TMEM47,CLDN1,ANXA5,TJP1,CLDN5,PAK1,KIRREL,MYH9,F11R,CDC42BPA,SPTAN1,LIN7C,PARD3B,PRKCI,PARD6B,CTNNA1,CTNND1,MPP5,CGNL1,DAG1,ITGB1,SYNPO,SHROOM3,DPP4,PTPRJ
GO: Cellular Component	GO:0005768	endosome		0.000003	38	454	ACPP,EPS15,FRS2,SQSTM1,LEPROT,ANXA2,ATP6V0E1,FYN,ATP1A1,ATP6V0A1,ATP6V1E1,NDFIP1,MAPKSP1,VAMP8,TRAK2,ARHGAP32,CHMP5,PRKCI,GOLIM4,RAB21,TPCN1,CLCN3,TLR7,UBC,WASF2,CST3,SLC26A7,VAMP3,DIAPH2,ABCA5,RNF13,ROBLD3,EHD4,SCAMP1,VPS4B,LAMP1,RAB5B,LAMP2
GO: Cellular Component	GO:0001726	ruffle		0.000005	14	89	AIF1L,CD2AP,ARHGAP1,MYH9,MYO6,PDPN,TMOD3,MTSS1,PODXL,EZR,WASF2,TPM1,ITGB1,EPB41L5
GO: Cellular Component	GO:0005604	basement membrane		0.000006	14	90	ANXA2,APLP1,TIMP2,TIMP3,DST,SPARC,VEGFA,COL4A4,COL4A3,CST3,DAG1,ITGB1,NPNT,LAMB2
GO: Cellular Component	GO:0005912	adherens junction		0.000007	20	173	FERMT2,AIF1L,ARHGAP24,SDC4,TJP1,TNS3,PAK1,MYH9,NEDD9,SPTAN1,CTNNA1,CTNND1,PARVA,DAG1,TENC1,ITGB1,ITGB5,EPB41L5,ITGA2,SHROOM3
GO: Cellular Component	GO:0044433	cytoplasmic vesicle part		0.000008	29	315	TMED2,ANXA3,MYOF,APP,WLS,ATP6V0A1,TMSB4X,SAR1B,AFTPH,CAMK2D,MYO6,VAMP2,SPARC,VAMP8,PHLDA1,HSPA8,PROS1,RAB21,AP2M1,CLCN3,CLTB,CLTC,VEGFA,DAB2,SGIP1,SPRED2,SCAMP1,LAMP2,EGF
GO: Cellular Component	GO:0030141	stored secretory granule		0.00001	25	254	ACPP,TMED2,AKT2,ANXA3,APP,TMSB4X,PAM,STXBP1,STXBP3,CALR,VAMP2,SPARC,VAMP8,PROS1,AP2M1,VEGFA,CTNNA1,PLAT,CTSL1,ITGB1,SCAMP1,LNPEP,RAB3B,LAMP2,EGF
GO: Cellular Component	GO:0005938	cell cortex		0.000011	20	177	FERMT2,CD2AP,CAP1,FNBP1L,NDFIP1,MYH9,MYO6,NEDD9,SPTBN1,SPTAN1,ARHGAP32,CLIC5,PRKCI,PARD6B,EZR,UTRN,CTGF,MACF1,FNBP1,MARK2
GO: Cellular Component	GO:0030027	lamellipodium		0.000011	14	95	FAT1,AKT2,WASL,PDPN,NEDD9,TMOD3,PODXL,ABI1,CTNNA1,WASF2,CTNND1,PARVA,DAG1,DPP4
GO: Cellular Component	GO:0016323	basolateral plasma membrane		0.000013	26	274	FERMT2,AIF1L,ARHGAP24,ANXA1,SDC4,ATP1A1,TJP1,NOD1,DST,TNS3,PAK1,STXBP3,S100G,NEDD9,LIN7C,SLC12A6,PARVA,SLC26A7,DAG1,TENC1,ITGB1,ITGB5,EPB41L5,ITGA2,ITGA3,PTH1R
GO: Cellular Component	GO:0010008	endosome membrane		0.000015	24	243	EPS15,LEPROT,ATP6V0E1,ATP6V0A1,NDFIP1,MAPKSP1,ARHGAP32,CHMP5,GOLIM4,RAB21,TPCN1,CLCN3,TLR7,UBC,SLC26A7,ABCA5,RNF13,ROBLD3,EHD4,SCAMP1,VPS4B,LAMP1,RAB5B,LAMP2
GO: Cellular Component	GO:0030139	endocytic vesicle		0.000015	13	85	ANXA3,CD2AP,CAMK2D,MYO6,VAMP2,MTSS1,GOLIM4,AP2M1,TLR7,SGIP1,DPP4,RAB5B,LAMP2
GO: Cellular Component	GO:0044440	endosomal part		0.000017	24	245	EPS15,LEPROT,ATP6V0E1,ATP6V0A1,NDFIP1,MAPKSP1,ARHGAP32,CHMP5,GOLIM4,RAB21,TPCN1,CLCN3,TLR7,UBC,SLC26A7,ABCA5,RNF13,ROBLD3,EHD4,SCAMP1,VPS4B,LAMP1,RAB5B,LAMP2
GO: Cellular Component	GO:0000323	lytic vacuole		0.000018	26	279	ACPP,GPC3,TSPAN8,GALC,LRBA,PPT1,TPCN1,TLR7,CTSD,CTSB,CTSO,CTSL1,LMBRD1,PCYOX1,CST3,ABCA5,RNF13,GABARAP,HGSNAT,ROBLD3,FNBP1,VPS4B,PSAP,LIPA,LAMP1,LAMP2
GO: Cellular Component	GO:0005764	lysosome		0.000018	26	279	ACPP,GPC3,TSPAN8,GALC,LRBA,PPT1,TPCN1,TLR7,CTSD,CTSB,CTSO,CTSL1,LMBRD1,PCYOX1,CST3,ABCA5,RNF13,GABARAP,HGSNAT,ROBLD3,FNBP1,VPS4B,PSAP,LIPA,LAMP1,LAMP2
GO: Cellular Component	GO:0005773	vacuole		0.000019	29	330	ACPP,GPC3,TSPAN8,ATP6AP1,GALC,LRBA,PPT1,TPCN1,TLR7,CTSD,CTSB,CTSO,CTSL1,LMBRD1,PCYOX1,CST3,SBF2,ATP6V1F,ABCA5,RNF13,GABARAP,HGSNAT,ROBLD3,FNBP1,VPS4B,PSAP,LIPA,LAMP1,LAMP2
GO: Cellular Component	GO:0043296	apical junction complex		0.00002	14	100	CLDN1,TJP1,CLDN5,F11R,LIN7C,PARD3B,PRKCI,PARD6B,CTNNA1,CTNND1,MPP5,CGNL1,SYNPO,SHROOM3
GO: Cellular Component	GO:0070161	anchoring junction		0.000024	20	187	FERMT2,AIF1L,ARHGAP24,SDC4,TJP1,TNS3,PAK1,MYH9,NEDD9,SPTAN1,CTNNA1,CTNND1,PARVA,DAG1,TENC1,ITGB1,ITGB5,EPB41L5,ITGA2,SHROOM3
GO: Cellular Component	GO:0044432	endoplasmic reticulum part		0.000025	51	748	ACSL4,FDFT1,TMX3,FKBP2,EDEM3,EPHX1,SEL1L,SCD,ERLIN2,FKBP14,SAR1B,SHISA3,APH1A,TXNDC12,P4HA1,P4HB,DERL2,LASS2,CREB3L2,ZMPSTE24,CANX,CALR,DEGS1,TMED4,ATL3,HYOU1,RDH16,FA2H,ARHGAP32,SACM1L,PROS1,ATF6,PJA2,RAB21,LASS6,TLR7,PLOD2,BCAP31,PDIA6,VAPB,PSENEN,MAGT1,RNF13,CYB5R3,ERAP1,SPTLC2,DDN,SERINC1,GANAB,LPIN2,ARL6IP1
GO: Cellular Component	GO:0016327	apicolateral plasma membrane		0.000028	14	103	CLDN1,TJP1,CLDN5,F11R,LIN7C,PARD3B,PRKCI,PARD6B,CTNNA1,CTNND1,MPP5,CGNL1,SYNPO,SHROOM3
GO: Cellular Component	GO:0031256	leading edge membrane		0.00003	11	66	AIF1L,MYO6,MYO1D,PDPN,EZR,TPM1,ITGB1,EPB41L5,ROBO2,DDN,DPP4
GO: Cellular Component	GO:0048471	perinuclear region of cytoplasm		0.000032	33	411	MALT1,ANXA2,APP,CD2AP,APLP1,ARF1,ARF3,RC3H2,CYB5R4,NDFIP1,BNIP2,P2RX4,CALR,MYO6,VAMP2,MMP23B,UACA,USO1,EIF4H,DNAJB6,PDE4B,CTGF,OPTN,CTSB,CST3,KIF5B,CYLD,RASA2,ITGA2,ITGA3,GABARAP,BAG5,LNPEP
GO: Cellular Component	GO:0030055	cell-substrate junction		0.000033	15	118	FERMT2,AIF1L,ARHGAP24,SDC4,DST,TNS3,PAK1,NEDD9,PARVA,DAG1,TENC1,ITGB1,ITGB5,EPB41L5,ITGA2
GO: Cellular Component	GO:0005925	focal adhesion		0.000039	14	106	FERMT2,AIF1L,ARHGAP24,SDC4,TNS3,PAK1,NEDD9,PARVA,DAG1,TENC1,ITGB1,ITGB5,EPB41L5,ITGA2
GO: Cellular Component	GO:0045177	apical part of cell		0.00005	25	279	ACPP,ANXA4,APP,ATP6V1E1,USP9X,P2RX4,STXBP3,MYO6,S100G,PDPN,CD81,PODXL,PRKCI,PARD6B,CLCN3,EZR,ATP8B1,SLC12A6,PLAT,CTSB,CTSL1,CD55,SHROOM3,DPP4,ENPEP
GO: Cellular Component	GO:0005924	cell-substrate adherens junction		0.000066	14	111	FERMT2,AIF1L,ARHGAP24,SDC4,TNS3,PAK1,NEDD9,PARVA,DAG1,TENC1,ITGB1,ITGB5,EPB41L5,ITGA2
GO: Cellular Component	GO:0008305	integrin complex		0.000074	7	29	MYH9,ITGB8,ITGB1,ITGB5,ITGAV,ITGA2,ITGA3
GO: Cellular Component	GO:0032587	ruffle membrane		0.000117	7	31	AIF1L,MYO6,PDPN,EZR,TPM1,ITGB1,EPB41L5
GO: Cellular Component	GO:0030659	cytoplasmic vesicle membrane		0.000143	23	263	TMED2,ANXA3,MYOF,WLS,ATP6V0A1,SAR1B,AFTPH,CAMK2D,MYO6,VAMP2,VAMP8,PHLDA1,HSPA8,RAB21,AP2M1,CLCN3,CLTB,CLTC,DAB2,SGIP1,SPRED2,SCAMP1,LAMP2
GO: Cellular Component	GO:0005789	endoplasmic reticulum membrane		0.000146	44	659	ACSL4,FDFT1,TMX3,FKBP2,EDEM3,EPHX1,SEL1L,SCD,ERLIN2,SAR1B,SHISA3,APH1A,DERL2,LASS2,CREB3L2,ZMPSTE24,CANX,CALR,DEGS1,TMED4,ATL3,RDH16,FA2H,ARHGAP32,SACM1L,PROS1,ATF6,PJA2,RAB21,LASS6,TLR7,PLOD2,BCAP31,VAPB,PSENEN,MAGT1,RNF13,CYB5R3,ERAP1,SPTLC2,DDN,SERINC1,LPIN2,ARL6IP1
GO: Cellular Component	GO:0016459	myosin complex		0.000156	10	66	MYOM2,MYL7,MYH9,MYL6,MYO6,MYO1E,MYO1D,MYO10,DYNLL2,CGNL1
GO: Cellular Component	GO:0044463	cell projection part		0.000194	36	509	AIF1L,APP,TIMP2,CLDN5,P2RX4,PAK1,CANX,MYL7,KIRREL,MYO6,MYO1D,PDPN,PPP1CA,ARHGAP32,PODXL,CETN2,EZR,UTRN,ABI1,ATP8B1,CTNND1,CST3,TPM1,KLC1,KIF5B,ITGB1,EPB41L5,ROBO2,ITGA2,ITGA3,SYNPO,PTH1R,DDN,DPYSL2,DPP4,UHMK1
GO: Cellular Component	GO:0045202	synapse		0.000214	34	473	F2R,APP,SDC2,GABRA4,GABRB1,P2RX4,GPHN,CAMK2D,MYH9,MYO6,VAMP2,PDLIM5,ARHGAP32,LIN7C,CHRNB1,MAGI2,PJA2,PPT1,UTRN,ABI1,IFNGR1,CTNND1,PLAT,TRAPPC4,PSD3,VAMP3,ITGB1,SYNPO,MGLL,SCAMP1,SNCAIP,RAB3B,NPTN,EFNB1
GO: Cellular Component	GO:0042175	nuclear membrane-endoplasmic reticulum network		0.000255	44	676	ACSL4,FDFT1,TMX3,FKBP2,EDEM3,EPHX1,SEL1L,SCD,ERLIN2,SAR1B,SHISA3,APH1A,DERL2,LASS2,CREB3L2,ZMPSTE24,CANX,CALR,DEGS1,TMED4,ATL3,RDH16,FA2H,ARHGAP32,SACM1L,PROS1,ATF6,PJA2,RAB21,LASS6,TLR7,PLOD2,BCAP31,VAPB,PSENEN,MAGT1,RNF13,CYB5R3,ERAP1,SPTLC2,DDN,SERINC1,LPIN2,ARL6IP1
GO: Cellular Component	GO:0031253	cell projection membrane		0.000276	15	142	AIF1L,KIRREL,MYO6,MYO1D,PDPN,PODXL,EZR,ATP8B1,TPM1,ITGB1,EPB41L5,ROBO2,PTH1R,DDN,DPP4
GO: Cellular Component	GO:0012506	vesicle membrane		0.00029	23	276	TMED2,ANXA3,MYOF,WLS,ATP6V0A1,SAR1B,AFTPH,CAMK2D,MYO6,VAMP2,VAMP8,PHLDA1,HSPA8,RAB21,AP2M1,CLCN3,CLTB,CLTC,DAB2,SGIP1,SPRED2,SCAMP1,LAMP2
GO: Cellular Component	GO:0005792	microsome		0.000372	25	317	ACSL4,TMED2,FDFT1,EPHX1,AKT2,FYN,ATP1A1,GLG1,P4HB,CCDC47,CALR,MYO6,VAMP2,STX16,RDH16,USO1,FA2H,CPD,UCK2,PDE3B,POMP,VAMP3,ERAP1,LNPEP,CLCC1
GO: Cellular Component	GO:0070160	occluding junction		0.000383	11	87	CLDN1,TJP1,CLDN5,F11R,LIN7C,PARD3B,PRKCI,PARD6B,MPP5,CGNL1,SYNPO
GO: Cellular Component	GO:0005923	tight junction		0.000383	11	87	CLDN1,TJP1,CLDN5,F11R,LIN7C,PARD3B,PRKCI,PARD6B,MPP5,CGNL1,SYNPO
GO: Cellular Component	GO:0044430	cytoskeletal part		0.000457	64	1121	FERMT2,TUBB2B,AIF1L,KRTAP6-1,KRTAP6-3,KAT2B,NES,AKAP11,LATS2,ANXA2,APP,CD2AP,MYOM2,CAP1,SBDS,DST,P2RX4,DYNLT3,NDE1,LRRC49,MYL7,MYH9,MYL6,MYO6,MYO1E,MYO1D,MYO10,CDC14A,DCTN6,NEDD9,DYNLL2,SPTBN1,SPTAN1,PDLIM5,TMOD3,ARHGAP32,LIN7C,CLIC5,PODXL,CETN2,PJA2,VIM,EZR,CLTC,UTRN,PDCD6IP,IFNGR1,ACTR2,EML4,CRYAB,CGNL1,TPM1,CSNK1A1,KLC1,KIF5B,PSD3,CYLD,RB1,SYNPO,SHROOM3,GABARAP,EML1,SH3PXD2A,KRT7
GO: Cellular Component	GO:0044420	extracellular matrix part		0.000488	14	134	ANXA2,APLP1,TIMP2,TIMP3,DST,SPARC,VEGFA,COL4A4,COL4A3,CST3,DAG1,ITGB1,NPNT,LAMB2
GO: Cellular Component	GO:0042598	vesicular fraction		0.000538	25	325	ACSL4,TMED2,FDFT1,EPHX1,AKT2,FYN,ATP1A1,GLG1,P4HB,CCDC47,CALR,MYO6,VAMP2,STX16,RDH16,USO1,FA2H,CPD,UCK2,PDE3B,POMP,VAMP3,ERAP1,LNPEP,CLCC1
GO: Cellular Component	GO:0005905	coated pit		0.000635	8	52	EPS15,APP,MYO6,AP2M1,CLTB,CLTC,DAB2,SGIP1
GO: Cellular Component	GO:0045121	membrane raft		0.000697	18	205	F2R,MYOF,SDC4,ATP1A1,ATP1B3,NPHS1,BMPR1A,CBLB,MAPKSP1,PODXL,PPT1,CTSB,CD55,DAG1,ITGB1,ROBLD3,DPP4,EFNB1
GO: Cellular Component	GO:0030424	axon		0.000781	22	278	ALCAM,ANXA3,APP,RHOA,CLDN5,P2RX4,PAK1,CANX,MYO6,MYO1D,TNFRSF21,PPT1,VIM,SLC12A6,CST3,KLC1,ROBO2,ITGA2,PARK7,SYNPO,DPYSL2,UHMK1
GO: Cellular Component	GO:0042383	sarcolemma		0.000816	11	95	ANXA5,ANXA1,ANXA2,ATP1A1,CAMK2D,CD59,CLTC,CTSB,DAG1,ITGB1,LAMP1
GO: Cellular Component	GO:0005795	Golgi stack		0.000824	12	110	ACPP,ST3GAL3,ST3GAL1,ST6GAL1,GLG1,SAR1B,APH1A,SGMS1,GOLIM4,TRAPPC4,PSENEN,SULF1
GO: Cellular Component	GO:0031941	filamentous actin		0.000881	5	21	FERMT2,CD2AP,MYO6,TMOD3,TPM1
GO: Cellular Component	GO:0031985	Golgi cisterna		0.000929	10	82	ACPP,ST3GAL3,ST3GAL1,ST6GAL1,GLG1,SAR1B,APH1A,SGMS1,GOLIM4,PSENEN
GO: Cellular Component	GO:0044437	vacuolar part		0.001041	15	161	ACPP,ATP6AP1,TPCN1,LMBRD1,SBF2,ATP6V1F,ABCA5,RNF13,GABARAP,HGSNAT,ROBLD3,VPS4B,PSAP,LAMP1,LAMP2
GO: Cellular Component	GO:0005625	soluble fraction		0.001163	32	480	ADM,AKT2,ANXA2,RHOA,MERTK,PPP1R11,CAPN2,CALR,GRK5,GPX4,UACA,HSPB2,PRKCI,ABI1,AKT3,PDE4B,CTSD,CTSB,CTSL1,CRYAB,CSNK1A1,CD55,CYB5R3,DPYSL2,DPP4,AS3MT,RAB1A,RAB6A,PTMS,PTPN12,EGF,EFNB1
GO: Cellular Component	GO:0031984	organelle subcompartment		0.00123	10	85	ACPP,ST3GAL3,ST3GAL1,ST6GAL1,GLG1,SAR1B,APH1A,SGMS1,GOLIM4,PSENEN
GO: Cellular Component	GO:0043005	neuron projection		0.001293	37	585	ALCAM,ANXA3,APP,RHOA,TIMP2,CLDN5,STRN3,P2RX4,PAK1,CANX,MYL7,KIRREL,MYO6,MYO1D,PPP1CA,TNFRSF21,ARHGAP32,PPT1,VIM,UTRN,ABI1,SLC12A6,IFNGR1,CTNND1,CTSL1,TRAPPC4,CST3,KLC1,KIF5B,ROBO2,ITGA2,ITGA3,PARK7,SYNPO,DDN,DPYSL2,UHMK1
GO: Cellular Component	GO:0034667	alpha3-beta1 integrin complex		0.00139	2	2	ITGB1,ITGA3
GO: Cellular Component	GO:0030132	clathrin coat of coated pit		0.001425	4	14	AP2M1,CLTB,CLTC,SGIP1
GO: Cellular Component	GO:0016469	proton-transporting two-sector ATPase complex		0.001471	7	46	ATP6V0E1,ATP5G2,ATP6V1A,ATP6V0A1,ATP6V1E1,ATP6AP1,ATP6V1F
GO: Cellular Component	GO:0030173	integral to Golgi membrane		0.001673	7	47	ST6GALNAC3,ST3GAL3,ST3GAL1,ST6GAL1,NDFIP1,SGMS1,ST6GALNAC6
GO: Cellular Component	GO:0005774	vacuolar membrane		0.001684	14	152	ACPP,ATP6AP1,TPCN1,LMBRD1,SBF2,ATP6V1F,ABCA5,RNF13,GABARAP,HGSNAT,ROBLD3,VPS4B,LAMP1,LAMP2
GO: Cellular Component	GO:0009986	cell surface		0.001742	31	472	ALCAM,APP,SDC4,RC3H2,TIMP2,NRD1,P4HB,CALR,CD59,HSPA8,CLCN3,FGFBP1,CLPTM1,VEGFA,IL6ST,PLAT,CTSB,CTSL1,CRYAB,CD55,ITGB1,ROBO2,ITGAV,ITGA2,ITGA3,LNPEP,TMEM123,DPP4,ENPEP,LAMP1,SULF1
GO: Cellular Component	GO:0031201	SNARE complex		0.002033	5	25	VAMP2,STX16,VAMP8,VAMP3,GOSR1
GO: Cellular Component	GO:0005902	microvillus		0.002282	8	63	MYO6,PDPN,DOCK4,CLIC5,PODXL,EZR,PLS3,CTSL1
GO: Cellular Component	GO:0031091	platelet alpha granule		0.002282	8	63	APP,TMSB4X,STXBP1,STXBP3,SPARC,PROS1,VEGFA,EGF
GO: Cellular Component	GO:0031228	intrinsic to Golgi membrane		0.002414	7	50	ST6GALNAC3,ST3GAL3,ST3GAL1,ST6GAL1,NDFIP1,SGMS1,ST6GALNAC6
GO: Cellular Component	GO:0005801	cis-Golgi network		0.002441	5	26	GOLIM4,CTGF,TRAPPC4,GOSR1,TRAPPC3
GO: Cellular Component	GO:0019717	synaptosome		0.002561	13	142	ABAT,APP,GDI1,VAMP2,PDLIM5,LIN7C,MAGI2,ABI1,VAMP3,ITGB1,ITGA3,DPYSL2,LAMB2
GO: Cellular Component	GO:0005788	endoplasmic reticulum lumen		0.002697	11	110	EDEM3,FKBP14,TXNDC12,P4HA1,P4HB,CANX,CALR,HYOU1,PDIA6,ERAP1,GANAB
GO: Cellular Component	GO:0030658	transport vesicle membrane		0.003383	7	53	SAR1B,AFTPH,VAMP2,CLCN3,CLTB,CLTC,SPRED2
GO: Cellular Component	GO:0031594	neuromuscular junction		0.003431	6	40	F2R,APP,CAMK2D,MYH9,UTRN,ITGB1
GO: Cellular Component	GO:0016324	apical plasma membrane		0.003435	17	218	ANXA4,ATP6V1E1,STXBP3,S100G,PDPN,CD81,PODXL,PRKCI,CLCN3,EZR,ATP8B1,SLC12A6,CTSB,CD55,SHROOM3,DPP4,ENPEP
GO: Cellular Component	GO:0043292	contractile fiber		0.00346	13	147	KAT2B,SDC4,ARF1,PAK1,MYL7,SPTBN1,SPTAN1,PDLIM5,CRYAB,CST3,TPM1,DAG1,ANKRD1
GO: Cellular Component	GO:0044449	contractile fiber part		0.003667	12	131	KAT2B,SDC4,ARF1,PAK1,MYL7,SPTBN1,SPTAN1,PDLIM5,CRYAB,TPM1,DAG1,ANKRD1
GO: Cellular Component	GO:0033180	proton-transporting V-type ATPase, V1 domain		0.003669	3	9	ATP6V1A,ATP6AP1,ATP6V1F
GO: Cellular Component	GO:0030175	filopodium		0.003895	6	41	FAT1,PDPN,PODXL,EZR,ABI1,DAG1
GO: Cellular Component	GO:0071986	Ragulator complex		0.004066	2	3	MAPKSP1,ROBLD3
GO: Cellular Component	GO:0005887	integral to plasma membrane		0.004122	67	1296	FAT1,SLCO2A1,SLC6A6,SIRPA,FRS2,SLC5A3,F2R,CLDN1,LEPROT,APP,SDC4,SDC2,ENPP5,GABRA4,TSPAN15,TSPAN12,FLRT2,ATP1A1,MME,ATP1B3,MERTK,NPR1,NPHS1,GPC3,ATP6V1A,APH1A,GABRB1,P2RX4,PAM,TMBIM6,MYH9,VAMP2,DEGS1,PDPN,CD151,CD81,CD47,CHRNB1,PODXL,CLPTM1,IL6ST,ATP8B1,IFNGR1,SLC31A2,PLXNB1,BCAP31,CD55,PSENEN,CD82,ITGB8,ITGB1,ITGB5,ITGAV,ITGA2,ITGA3,IL13RA1,TM4SF1,PTCH1,PTH1R,NPHS2,LNPEP,TSPAN13,ENPEP,LAMP1,PTPRJ…
GO: Cellular Component	GO:0031226	intrinsic to plasma membrane		0.004341	68	1322	FAT1,SLCO2A1,SLC6A6,SIRPA,FRS2,SLC5A3,F2R,CLDN1,LEPROT,APP,SDC4,SDC2,ENPP5,GABRA4,TSPAN15,TSPAN12,FLRT2,ATP1A1,MME,ATP1B3,MERTK,NPR1,NPHS1,GPC3,ATP6V1A,APH1A,GABRB1,P2RX4,PAM,TMBIM6,MYH9,VAMP2,DEGS1,PDPN,CD151,CD81,CD47,CD59,CHRNB1,PODXL,CLPTM1,IL6ST,ATP8B1,IFNGR1,SLC31A2,PLXNB1,BCAP31,CD55,PSENEN,CD82,ITGB8,ITGB1,ITGB5,ITGAV,ITGA2,ITGA3,IL13RA1,TM4SF1,PTCH1,PTH1R,NPHS2,LNPEP,TSPAN13,ENPEP,LAMP1,…
GO: Cellular Component	GO:0043197	dendritic spine		0.004374	9	85	APP,P2RX4,CANX,MYL7,PPP1CA,ARHGAP32,CTNND1,SYNPO,DDN
GO: Cellular Component	GO:0044309	neuron spine		0.004374	9	85	APP,P2RX4,CANX,MYL7,PPP1CA,ARHGAP32,CTNND1,SYNPO,DDN
GO: Cellular Component	GO:0030016	myofibril		0.004404	12	134	KAT2B,SDC4,ARF1,PAK1,MYL7,SPTBN1,SPTAN1,PDLIM5,CRYAB,TPM1,DAG1,ANKRD1
GO: Cellular Component	GO:0005884	actin filament		0.004625	7	56	FERMT2,AIF1L,CD2AP,MYO6,TMOD3,EZR,TPM1
GO: Cellular Component	GO:0033178	proton-transporting two-sector ATPase complex, catalytic domain		0.004758	4	19	ATP6V1A,ATP6V1E1,ATP6AP1,ATP6V1F
GO: Cellular Component	GO:0035253	ciliary rootlet		0.005097	3	10	APP,KLC1,KIF5B
GO: Cellular Component	GO:0032432	actin filament bundle		0.005566	6	44	FERMT2,ANXA2,MYH9,CRYAB,TPM1,SYNPO
GO: Cellular Component	GO:0033176	proton-transporting V-type ATPase complex		0.005774	4	20	ATP6V0E1,ATP6V1A,ATP6AP1,ATP6V1F
GO: Cellular Component	GO:0030666	endocytic vesicle membrane		0.006224	6	45	ANXA3,CAMK2D,VAMP2,AP2M1,SGIP1,LAMP2
GO: Cellular Component	GO:0042589	zymogen granule membrane		0.006816	3	11	TMED2,VAMP2,SCAMP1
GO: Cellular Component	GO:0030662	coated vesicle membrane		0.007549	11	126	TMED2,SAR1B,AFTPH,MYO6,VAMP2,HSPA8,CLTB,CLTC,DAB2,SGIP1,SCAMP1
GO: Cellular Component	GO:0030136	clathrin-coated vesicle		0.007686	14	180	AFTPH,MYO6,VAMP2,HSPA8,PPT1,CLTB,CLTC,TRAPPC4,TMEM111,DAB2,VAMP3,SGIP1,SCAMP1,RAB3B
GO: Cellular Component	GO:0005913	cell-cell adherens junction		0.007707	6	47	TJP1,MYH9,SPTAN1,CTNNA1,CTNND1,DAG1
GO: Cellular Component	GO:0031093	platelet alpha granule lumen		0.007707	6	47	APP,TMSB4X,SPARC,PROS1,VEGFA,EGF
GO: Cellular Component	GO:0030135	coated vesicle		0.007878	16	218	TMED2,SAR1B,AFTPH,MYO6,VAMP2,HSPA8,PPT1,CLTB,CLTC,TRAPPC4,TMEM111,DAB2,VAMP3,SGIP1,SCAMP1,RAB3B
GO: Cellular Component	GO:0032437	cuticular plate		0.007931	2	4	SPTBN1,SPTAN1
GO: Cellular Component	GO:0031371	ubiquitin conjugating enzyme complex		0.007931	2	4	STUB1,UBE2V1
GO: Cellular Component	GO:0005770	late endosome		0.007995	11	127	ACPP,SQSTM1,MAPKSP1,CLCN3,CST3,ABCA5,RNF13,ROBLD3,VPS4B,LAMP1,LAMP2
GO: Cellular Component	GO:0031012	extracellular matrix		0.008293	25	399	AEBP1,ANXA2,APLP1,FLRT2,GPC3,TIMP2,TIMP3,DST,PCOLCE,CALR,MMP23B,SPARC,VEGFA,COL4A4,COL4A3,IGFBP7,CTGF,PLAT,CTSD,CST3,DAG1,ITGB1,HTRA1,NPNT,LAMB2
GO: Cellular Component	GO:0042641	actomyosin		0.008537	6	48	FERMT2,KAT2B,ANXA2,MYH9,TPM1,SYNPO
GO: Cellular Component	GO:0034774	secretory granule lumen		0.008537	6	48	APP,TMSB4X,SPARC,PROS1,VEGFA,EGF
GO: Cellular Component	GO:0030665	clathrin coated vesicle membrane		0.009004	9	95	AFTPH,MYO6,VAMP2,HSPA8,CLTB,CLTC,DAB2,SGIP1,SCAMP1
GO: Cellular Component	GO:0060205	cytoplasmic membrane-bounded vesicle lumen		0.009429	6	49	APP,TMSB4X,SPARC,PROS1,VEGFA,EGF
GO: Cellular Component	GO:0030125	clathrin vesicle coat		0.009661	4	23	AFTPH,CLTB,CLTC,SGIP1
GO: Cellular Component	GO:0030017	sarcomere		0.010259	10	114	KAT2B,ARF1,PAK1,MYL7,SPTBN1,SPTAN1,PDLIM5,CRYAB,TPM1,ANKRD1
GO: Cellular Component	GO:0045211	postsynaptic membrane		0.011946	13	171	F2R,GABRA4,GABRB1,GPHN,PDLIM5,ARHGAP32,LIN7C,CHRNB1,PJA2,UTRN,TRAPPC4,PSD3,SYNPO
GO: Cellular Component	GO:0031983	vesicle lumen		0.012503	6	52	APP,TMSB4X,SPARC,PROS1,VEGFA,EGF
GO: Cellular Component	GO:0030008	TRAPP complex		0.012892	2	5	TRAPPC4,TRAPPC3
GO: Cellular Component	GO:0032593	insulin-responsive compartment		0.012892	2	5	AKT2,LNPEP
GO: Cellular Component	GO:0030140	trans-Golgi network transport vesicle		0.013014	4	25	AFTPH,CLTB,CLTC,TMEM111
GO: Cellular Component	GO:0030130	clathrin coat of trans-Golgi network vesicle		0.013834	3	14	AFTPH,CLTB,CLTC
GO: Cellular Component	GO:0032580	Golgi cisterna membrane		0.014229	7	69	ST3GAL3,ST3GAL1,ST6GAL1,SAR1B,APH1A,GOLIM4,PSENEN
GO: Cellular Component	GO:0043235	receptor complex		0.015857	11	140	MYH9,CHRNB1,IL6ST,PLXNB1,ITGB8,ITGB1,ITGB5,ITGAV,ITGA2,ITGA3,IL13RA1
GO: Cellular Component	GO:0044456	synapse part		0.016013	21	338	F2R,GABRA4,GABRB1,P2RX4,GPHN,VAMP2,PDLIM5,ARHGAP32,LIN7C,CHRNB1,PJA2,PPT1,UTRN,IFNGR1,TRAPPC4,PSD3,SYNPO,SCAMP1,SNCAIP,RAB3B,NPTN
GO: Cellular Component	GO:0044297	cell body		0.016989	21	340	ACSL4,ALCAM,ANXA3,SDC2,TIMP2,STRN3,P2RX4,PAM,CANX,MYO6,PPP1CA,PPT1,CTSL1,CST3,SYNPO,GABARAP,LNPEP,DDN,DPYSL2,SNCAIP,RAB1A
GO: Cellular Component	GO:0030863	cortical cytoskeleton		0.017609	6	56	CAP1,MYH9,SPTBN1,SPTAN1,EZR,UTRN
GO: Cellular Component	GO:0043230	extracellular organelle		0.018863	2	6	CD47,HSPA8
GO: Cellular Component	GO:0001931	uropod		0.018863	2	6	MYH9,EZR
GO: Cellular Component	GO:0031254	trailing edge		0.018863	2	6	MYH9,EZR
GO: Cellular Component	GO:0065010	extracellular membrane-bounded organelle		0.018863	2	6	CD47,HSPA8
GO: Cellular Component	GO:0070062	extracellular vesicular exosome		0.018863	2	6	CD47,HSPA8
GO: Cellular Component	GO:0005587	collagen type IV		0.018863	2	6	COL4A4,COL4A3
GO: Cellular Component	GO:0031674	I band		0.018936	7	73	KAT2B,PAK1,SPTAN1,PDLIM5,CRYAB,TPM1,ANKRD1
GO: Cellular Component	GO:0001725	stress fiber		0.019381	5	42	FERMT2,ANXA2,MYH9,TPM1,SYNPO
GO: Cellular Component	GO:0031301	integral to organelle membrane		0.02007	11	145	MPV17,ST6GALNAC3,ST3GAL3,ST3GAL1,ST6GAL1,NDFIP1,DERL2,CALR,SGMS1,SACM1L,ST6GALNAC6
GO: Cellular Component	GO:0012510	trans-Golgi network transport vesicle membrane		0.020139	3	16	AFTPH,CLTB,CLTC
GO: Cellular Component	GO:0044448	cell cortex part		0.020292	8	91	CAP1,MYH9,SPTBN1,SPTAN1,PRKCI,EZR,UTRN,MARK2
GO: Cellular Component	GO:0043025	neuronal cell body		0.020795	20	326	ACSL4,ALCAM,ANXA3,SDC2,TIMP2,STRN3,P2RX4,PAM,CANX,MYO6,PPP1CA,PPT1,CTSL1,CST3,SYNPO,LNPEP,DDN,DPYSL2,SNCAIP,RAB1A
GO: Cellular Component	GO:0030118	clathrin coat		0.023293	5	44	AFTPH,AP2M1,CLTB,CLTC,SGIP1
GO: Cellular Component	GO:0042588	zymogen granule		0.02379	3	17	TMED2,VAMP2,SCAMP1
GO: Cellular Component	GO:0031528	microvillus membrane		0.02379	3	17	PDPN,PODXL,EZR
GO: Cellular Component	GO:0032154	cleavage furrow		0.024364	4	30	NDE1,MYH9,RAB21,ITGB1
GO: Cellular Component	GO:0030056	hemidesmosome		0.025762	2	7	DST,ITGB1
GO: Cellular Component	GO:0030935	sheet-forming collagen		0.025762	2	7	COL4A4,COL4A3
GO: Cellular Component	GO:0070938	contractile ring		0.025762	2	7	MYH9,DAG1
GO: Cellular Component	GO:0043218	compact myelin		0.025762	2	7	CLDN5,CD59
GO: Cellular Component	GO:0031588	AMP-activated protein kinase complex		0.025762	2	7	PRKAG1,PRKAA2
GO: Cellular Component	GO:0005765	lysosomal membrane		0.026833	9	114	ACPP,TPCN1,LMBRD1,ABCA5,RNF13,HGSNAT,ROBLD3,LAMP1,LAMP2
GO: Cellular Component	GO:0030864	cortical actin cytoskeleton		0.027172	4	31	CAP1,SPTBN1,SPTAN1,UTRN
GO: Cellular Component	GO:0005769	early endosome		0.028449	11	153	EPS15,ANXA2,VAMP8,TRAK2,RAB21,CLCN3,WASF2,DIAPH2,EHD4,VPS4B,RAB5B
GO: Cellular Component	GO:0030427	site of polarized growth		0.030054	8	98	TIMP2,PAK1,PRKCI,UTRN,ABI1,CTNND1,ITGA3,DPYSL2
GO: Cellular Component	GO:0045335	phagocytic vesicle		0.03209	3	19	ANXA3,TLR7,LAMP2
GO: Cellular Component	GO:0014704	intercalated disc		0.03209	3	19	ANXA5,PAK1,SPTAN1
GO: Cellular Component	GO:0044291	cell-cell contact zone		0.03209	3	19	ANXA5,PAK1,SPTAN1
GO: Cellular Component	GO:0032155	cell division site part		0.033346	4	33	NDE1,MYH9,RAB21,ITGB1
GO: Cellular Component	GO:0032153	cell division site		0.033346	4	33	NDE1,MYH9,RAB21,ITGB1
GO: Cellular Component	GO:0016461	unconventional myosin complex		0.033511	2	8	MYL6,MYO6
GO: Cellular Component	GO:0070688	MLL5-L complex		0.033511	2	8	OGT,PPP1CA
GO: Cellular Component	GO:0061200	clathrin sculpted gamma-aminobutyric acid transport vesicle		0.033511	2	8	VAMP2,HSPA8
GO: Cellular Component	GO:0005890	sodium:potassium-exchanging ATPase complex		0.033511	2	8	ATP1A1,ATP1B3
GO: Cellular Component	GO:0061202	clathrin sculpted gamma-aminobutyric acid transport vesicle membrane		0.033511	2	8	VAMP2,HSPA8
GO: Cellular Component	GO:0030667	secretory granule membrane		0.03519	5	49	TMED2,VAMP2,VAMP8,SCAMP1,LAMP2
GO: Cellular Component	GO:0005901	caveola		0.03619	6	66	F2R,MYOF,ATP1A1,ATP1B3,BMPR1A,CTSB
GO: Cellular Component	GO:0005898	interleukin-13 receptor complex		0.037305	1	1	IL13RA1
GO: Cellular Component	GO:0070110	ciliary neurotrophic factor receptor complex		0.037305	1	1	IL6ST
GO: Cellular Component	GO:0071598	neuronal RNA granule		0.037305	1	1	UHMK1
GO: Cellular Component	GO:0045180	basal cortex		0.037305	1	1	MARK2
GO: Cellular Component	GO:0071438	invadopodium membrane		0.037305	1	1	DPP4
GO: Cellular Component	GO:0034679	alpha9-beta1 integrin complex		0.037305	1	1	ITGB1
GO: Cellular Component	GO:0071437	invadopodium		0.037305	1	1	DPP4
GO: Cellular Component	GO:0000133	polarisome		0.037305	1	1	PRKCI
GO: Cellular Component	GO:0002116	semaphorin receptor complex		0.037305	1	1	PLXNB1
GO: Cellular Component	GO:0032144	4-aminobutyrate transaminase complex		0.037305	1	1	ABAT
GO: Cellular Component	GO:0031901	early endosome membrane		0.037946	5	50	EPS15,RAB21,CLCN3,EHD4,RAB5B
GO: Cellular Component	GO:0031902	late endosome membrane		0.038548	6	67	MAPKSP1,CLCN3,ABCA5,RNF13,ROBLD3,VPS4B
GO: Cellular Component	GO:0030425	dendrite		0.039906	18	307	ANXA3,APP,STRN3,P2RX4,PAK1,CANX,MYL7,KIRREL,PPP1CA,ARHGAP32,PPT1,IFNGR1,CTNND1,TRAPPC4,SYNPO,DDN,DPYSL2,UHMK1
GO: Cellular Component	GO:0009897	external side of plasma membrane		0.039997	13	202	ALCAM,CALR,CD59,CLPTM1,IL6ST,CTSB,CTSL1,CD55,ITGAV,ITGA2,TMEM123,ENPEP,LAMP1
GO: Cellular Component	GO:0032420	stereocilium		0.041702	3	21	DOCK4,CLIC5,PLS3
GO: Cellular Component	GO:0031672	A band		0.041702	3	21	KAT2B,MYL7,SPTBN1
GO: Cellular Component	GO:0016281	eukaryotic translation initiation factor 4F complex		0.042037	2	9	EIF4H,EIF4A2
GO: Cellular Component	GO:0046581	intercellular canaliculus		0.042037	2	9	TJP1,DPP4
GO: Cellular Component	GO:0008091	spectrin		0.042037	2	9	SPTBN1,SPTAN1
GO: Cellular Component	GO:0042581	specific granule		0.042037	2	9	ANXA3,STXBP3
GO: Cellular Component	GO:0005915	zonula adherens		0.042037	2	9	CTNNA1,CTNND1
GO: Cellular Component	GO:0005793	ER-Golgi intermediate compartment		0.046988	5	53	TMED2,P4HB,KIAA0174,BCAP31,PDIA6
GO: Cellular Component	GO:0030660	Golgi-associated vesicle membrane		0.047952	4	37	TMED2,AFTPH,CLTB,CLTC
Human Phenotype	HP:0003110	Urinary laboratory abnormality		0.000006	19	187	ACADM,MPV17,EPHX1,SQSTM1,MOCS2,PLCE1,NPHS1,GPHN,PCCB,MYH9,HADHA,COL4A4,COL4A3,PLOD2,LMBRD1,ISCU,PTH1R,NPHS2,LAMB2
Human Phenotype	HP:0003073	Hypoalbuminemia		0.00001	6	17	MPV17,PLCE1,NPHS1,SAR1B,BMPR1A,NPHS2
Human Phenotype	HP:0001967	Diffuse mesangial sclerosis		0.000134	3	4	PLCE1,WT1,LAMB2
Human Phenotype	HP:0001966	Mesangial abnormality		0.000134	3	4	PLCE1,WT1,LAMB2
Human Phenotype	HP:0008803	Narrow sacroiliac notch		0.00107	2	2	GPC3,SBDS
Human Phenotype	HP:0001700	Myocardial necrosis		0.00107	2	2	SBDS,LAMP2
Human Phenotype	HP:0002371	Loss of speech		0.001093	3	7	PPT1,HGSNAT,PSAP
Human Phenotype	HP:0001556	Sloping shoulders		0.001093	3	7	PTCH1,EFNB1,SEMA3E
Human Phenotype	HP:0007369	Atrophy/Degeneration affecting the cerebrum		0.001686	10	103	MPV17,MOCS2,GALC,GPHN,PCCB,STXBP1,CDKL5,PPT1,CTSD,PSAP
Human Phenotype	HP:0002059	Cerebral atrophy		0.001686	10	103	MPV17,MOCS2,GALC,GPHN,PCCB,STXBP1,CDKL5,PPT1,CTSD,PSAP
Human Phenotype	HP:0001432	Early death		0.001872	4	17	OGDH,HADHA,CTSD,PSAP
Human Phenotype	HP:0007059	Emg shows evidence of denervation		0.00314	2	3	HSPB8,SLC12A6
Human Phenotype	HP:0003739	Myoclonic spasms		0.00314	2	3	MOCS2,GPHN
Human Phenotype	HP:0005871	Metaphyseal chondrodysplasia		0.00314	2	3	SBDS,PTH1R
Human Phenotype	HP:0003606	Absent urinary urothione		0.00314	2	3	MOCS2,GPHN
Human Phenotype	HP:0003166	Increased urinary sulfite, thiosulfate, s-sulfocysteine, taurine, hypoxanthine, and xanthine		0.00314	2	3	MOCS2,GPHN
Human Phenotype	HP:0003808	Abnormal muscle tone		0.00314	2	3	MOCS2,GPHN
Human Phenotype	HP:0002932	Aldehyde oxidase deficiency		0.00314	2	3	MOCS2,GPHN
Human Phenotype	HP:0003534	Xanthine dehydrogenase deficiency		0.00314	2	3	MOCS2,GPHN
Human Phenotype	HP:0003359	Decreased urinary sulfate and urate		0.00314	2	3	MOCS2,GPHN
Human Phenotype	HP:0003570	Molybdenum cofactor deficiency		0.00314	2	3	MOCS2,GPHN
Human Phenotype	HP:0003185	Small sacroiliac notches		0.00314	2	3	GPC3,SBDS
Human Phenotype	HP:0001285	Spastic tetraparesis		0.003488	3	10	MOCS2,GPHN,PSAP
Human Phenotype	HP:0002375	Hypokinesia		0.004144	8	80	MPV17,GPHN,HADHA,PPT1,LMBRD1,ROBLD3,PSAP,LAMP2
Human Phenotype	HP:0002080	Intention tremor		0.005075	4	22	ABCB7,BMPR1A,PARK7,ITM2B
Human Phenotype	HP:0004305	Involuntary muscle contractions		0.005991	4	23	MOCS2,GPHN,VAPB,PSAP
Human Phenotype	HP:0003293	Elevated liver enzymes		0.006097	3	12	ACADM,EPHX1,HADHA
Human Phenotype	HP:0004354	Abnormality of carboxylic acid metabolism		0.006097	3	12	ACADM,MOCS2,GPHN
Human Phenotype	HP:0003643	Sulfite oxidase deficiency		0.006145	2	4	MOCS2,GPHN
Human Phenotype	HP:0000804	Urinary xanthine stones		0.006145	2	4	MOCS2,GPHN
Human Phenotype	HP:0000948	Metaphyseal dysplasia		0.006145	2	4	SBDS,PTH1R
Human Phenotype	HP:0004390	Hamartomatous polyps		0.006145	2	4	BMPR1A,PTCH1
Human Phenotype	HP:0001036	Parakeratosis		0.006145	2	4	CLDN1,POMP
Human Phenotype	HP:0003444	EMG shows chronic denervation		0.006145	2	4	HSPB8,SLC12A6
Human Phenotype	HP:0002104	Apnea		0.006429	6	52	ACADSB,GPHN,PCCB,CDKL5,CTSD,PSAP
Human Phenotype	HP:0000100	Nephrotic syndrome		0.007011	4	24	PLCE1,WT1,NPHS2,LAMB2
Human Phenotype	HP:0002244	Abnormality of the small intestine		0.007312	5	38	GPC3,SAR1B,SBDS,LIPA,SEMA3E
Human Phenotype	HP:0000093	Proteinuria		0.008462	6	55	EPHX1,PLCE1,NPHS1,MYH9,NPHS2,LAMB2
Human Phenotype	HP:0002374	Diminished movement		0.008474	8	90	MPV17,GPHN,HADHA,PPT1,LMBRD1,ROBLD3,PSAP,LAMP2
Human Phenotype	HP:0001270	Motor retardation		0.009061	15	237	ABAT,ACADM,ACADSB,TUBB2B,BMPR1A,PCCB,CDKL5,HADHA,CHRNB1,SLC12A6,PHKA2,HGSNAT,PTCH1,PSAP,LAMB2
Human Phenotype	HP:0000004	Onset and clinical course		0.009478	41	914	ABCB7,ACADSB,HSPB8,FOXC2,SQSTM1,AKT2,PLCE1,SAR1B,OGDH,GALC,BMPR1A,GPHN,CDKL5,MYH9,HADHA,FA2H,CHRNB1,WT1,PPT1,VEGFA,ATP8B1,SLC12A6,CTSD,LMBRD1,CRYAB,SBF2,ARHGEF12,CD82,CYLD,PARK7,ISCU,ITM2B,HGSNAT,PTCH1,NPHS2,PSAP,LIPA,LAMB2,VPS13A,LAMP2,SEMA3E
Human Phenotype	HP:0003774	End stage renal disease		0.009619	3	14	MYH9,NPHS2,LAMB2
Human Phenotype	HP:0000912	Sprengel anomaly		0.010024	2	5	PTCH1,EFNB1
Human Phenotype	HP:0010609	Skin tags		0.010024	2	5	BMPR1A,PTCH1
Human Phenotype	HP:0002240	Hepatomegaly		0.011714	12	177	ACADM,MPV17,CLDN1,GPC3,SBDS,PCCB,CDKN1C,ATP8B1,PHKA2,HGSNAT,PSAP,LIPA
Human Phenotype	HP:0000776	Diaphragmatic hernia		0.011741	3	15	GPC3,WT1,EFNB1
Human Phenotype	HP:0004339	Abnormality of sulfur-containing amino acids		0.011741	3	15	MOCS2,GPHN,LMBRD1
Human Phenotype	HP:0002570	Steatorrhea		0.011741	3	15	SAR1B,SBDS,LIPA
Human Phenotype	HP:0002333	Motor deterioration		0.014715	2	6	GALC,CDKL5
Human Phenotype	HP:0000101	Chronic renal failure		0.014715	2	6	WT1,NPHS2
Human Phenotype	HP:0005484	Microcephaly, postnatal		0.014715	2	6	CDKL5,PPT1
Human Phenotype	HP:0005266	Intestinal polyps		0.014715	2	6	BMPR1A,PTCH1
Human Phenotype	HP:0004369	Decreased purine levels		0.014715	2	6	MOCS2,GPHN
Human Phenotype	HP:0000097	Focal segmental glomerulosclerosis		0.014715	2	6	PLCE1,WT1
Human Phenotype	HP:0002630	Fat malabsorption		0.016734	3	17	SAR1B,SBDS,LIPA
Human Phenotype	HP:0002922	Increased CSF protein		0.016734	3	17	GALC,SLC12A6,PSAP
Human Phenotype	HP:0002130	Delayed motor milestones		0.016734	3	17	CDKL5,SLC12A6,PTCH1
Human Phenotype	HP:0002667	Nephroblastoma (Wilms tumor)		0.019611	3	18	GPC3,CDKN1C,WT1
Human Phenotype	HP:0000424	Broad nasal root		0.019611	3	18	SLC12A6,PTCH1,EFNB1
Human Phenotype	HP:0000790	Hematuria		0.019611	3	18	MYH9,COL4A4,COL4A3
Human Phenotype	HP:0007379	Genitourinary tract neoplasia		0.019885	6	66	GPC3,BMPR1A,CDKN1C,WT1,RB1,PTPRJ
Human Phenotype	HP:0002600	Hyporeflexia of lower limbs		0.020164	2	7	HSPB8,CRYAB
Human Phenotype	HP:0003134	Abnormal motor and sensory nerve conduction		0.020164	2	7	HSPB8,SLC12A6
Human Phenotype	HP:0000253	Microcephaly, progressive		0.020164	2	7	CDKL5,PPT1
Human Phenotype	HP:0003457	Abnormal EMG findings		0.021571	4	33	HSPB8,CHRNB1,SLC12A6,VAPB
Human Phenotype	HP:0003549	Abnormality of connective tissue		0.022612	7	87	FOXC2,EPHX1,PLCE1,NPHS1,ZMPSTE24,NPHS2,LAMB2
Human Phenotype	HP:0001307	Locomotor delay		0.022745	3	19	CDKL5,SLC12A6,PTCH1
Human Phenotype	HP:0000083	Renal failure		0.023925	7	88	NPHS1,MYH9,WT1,COL4A4,COL4A3,NPHS2,LAMB2
Human Phenotype	HP:0003674	Age of onset		0.024813	33	737	ABCB7,ACADSB,HSPB8,FOXC2,SQSTM1,AKT2,PLCE1,SAR1B,GALC,BMPR1A,GPHN,CDKL5,MYH9,CHRNB1,WT1,PPT1,VEGFA,ATP8B1,CTSD,LMBRD1,CRYAB,SBF2,ARHGEF12,CD82,CYLD,PARK7,ISCU,ITM2B,NPHS2,PSAP,LIPA,LAMB2,VPS13A
Human Phenotype	HP:0009144	Supernumerary bones of the axial skeleton		0.026316	2	8	GPC3,PTCH1
Human Phenotype	HP:0000150	Gonadoblastoma		0.026316	2	8	CDKN1C,WT1
Human Phenotype	HP:0002074	Autofluorescent lipopigment in neurons		0.026316	2	8	PPT1,CTSD
Human Phenotype	HP:0000969	Edema		0.026434	5	52	EPHX1,PLCE1,NPHS1,NPHS2,LAMB2
Human Phenotype	HP:0000347	Mandibular hypoplasia		0.029781	3	21	BMPR1A,ZMPSTE24,PTH1R
Human Phenotype	HP:0003618	Variable age at onset		0.031531	4	37	CHRNB1,PPT1,ATP8B1,PSAP
Human Phenotype	HP:0006598	Irregular ossification at anterior rib ends		0.032885	1	1	SBDS
Human Phenotype	HP:0008175	Thrombocytopenia, mild-moderate		0.032885	1	1	MYH9
Human Phenotype	HP:0008815	Narrow sacroiliac notches in infancy		0.032885	1	1	GPC3
Human Phenotype	HP:0007907	Blepharospasm may occur		0.032885	1	1	PARK7
Human Phenotype	HP:0010603	Keratocysts of the jaw		0.032885	1	1	PTCH1
Human Phenotype	HP:0006575	Intrahepatic cholestasis with episodic jaundice		0.032885	1	1	ATP8B1
Human Phenotype	HP:0007967	Visual loss, progressive		0.032885	1	1	PPT1
Human Phenotype	HP:0010617	Cardiac fibroma		0.032885	1	1	PTCH1
Human Phenotype	HP:0006309	Failure of eruption of permanent teeth		0.032885	1	1	PTH1R
Human Phenotype	HP:0010512	Adrenal calcification		0.032885	1	1	LIPA
Human Phenotype	HP:0006926	Metachromatic leukodystrophy variant		0.032885	1	1	PSAP
Human Phenotype	HP:0006927	Unilateral polymicrogyria, most often right-sided		0.032885	1	1	TUBB2B
Human Phenotype	HP:0008294	Mildly prolonged bleeding time 10-12 minutes		0.032885	1	1	MYH9
Human Phenotype	HP:0006176	Two carpal ossification centers present at birth		0.032885	1	1	GPC3
Human Phenotype	HP:0006922	Severe distal sensory impairment		0.032885	1	1	SBF2
Human Phenotype	HP:0007619	Ichthyosis, congenital, nonblistering		0.032885	1	1	POMP
Human Phenotype	HP:0007278	Peripheral motor neuropathy, severe		0.032885	1	1	SLC12A6
Human Phenotype	HP:0008147	Vacuolated blood lymphocytes		0.032885	1	1	LIPA
Human Phenotype	HP:0007078	Decreased or absent sensory nerve action potentials		0.032885	1	1	HSPB8
Human Phenotype	HP:0005701	Multiple enchondromatosis		0.032885	1	1	PTH1R
Human Phenotype	HP:0005580	Duplication of renal pelvis		0.032885	1	1	GPC3
Human Phenotype	HP:0008359	Mild elevation of cholesterol		0.032885	1	1	PHKA2
Human Phenotype	HP:0007320	Decreased number of large and small myelinated fibers		0.032885	1	1	SBF2
Human Phenotype	HP:0004728	diffuse mesangial sclerosis glomerulopathy		0.032885	1	1	WT1
Human Phenotype	HP:0004938	Tortuous cerebral arteries		0.032885	1	1	APP
Human Phenotype	HP:0010303	Abnormality of the spinal meninges		0.032885	1	1	FOXC2
Human Phenotype	HP:0008174	Mild elevation of triglycerides		0.032885	1	1	PHKA2
Human Phenotype	HP:0004676	prominent supraorbital arches in adult		0.032885	1	1	PTH1R
Human Phenotype	HP:0008383	Slow-growing nails		0.032885	1	1	FOXC2
Human Phenotype	HP:0007326	Progressive choreoathetosis		0.032885	1	1	VPS13A
Human Phenotype	HP:0003248	Gonadal tissue inappropriate for external genitalia or chromosomal sex		0.032885	1	1	WT1
Human Phenotype	HP:0005618	Asymmetric leg shortening		0.032885	1	1	EFNB1
Human Phenotype	HP:0007774	Hypoplasia of the ciliary body		0.032885	1	1	LAMB2
Human Phenotype	HP:0006815	Peripheral sensory neuropathy, severe		0.032885	1	1	SLC12A6
Human Phenotype	HP:0006930	Frontoparietal cortical dysplasia		0.032885	1	1	TUBB2B
Human Phenotype	HP:0006525	Lung segmentation defects		0.032885	1	1	GPC3
Human Phenotype	HP:0007928	Abnormal flash visual evoked potentials		0.032885	1	1	GALC
Human Phenotype	HP:0008413	Nail dystrophy with overcurvature		0.032885	1	1	POMP
Human Phenotype	HP:0003243	Pure gonadal dysgenesis		0.032885	1	1	WT1
Human Phenotype	HP:0009101	Submucous cleft lip		0.032885	1	1	GPC3
Human Phenotype	HP:0008268	Moderate-to-severe thrombocytopenia		0.032885	1	1	MYH9
Human Phenotype	HP:0009745	Epidural arachnoid cysts of the spinal canal		0.032885	1	1	FOXC2
Human Phenotype	HP:0005278	Hypoplastic nasal tip		0.032885	1	1	EFNB1
Human Phenotype	HP:0004725	chronic/endstage renal failure		0.032885	1	1	WT1
Human Phenotype	HP:0004718	nephrotic syndrome, progressing to endstage kidney disease		0.032885	1	1	PLCE1
Human Phenotype	HP:0008302	Mild-to-moderate thrombocytopenia		0.032885	1	1	MYH9
Human Phenotype	HP:0004641	frontal and biparietal bossing		0.032885	1	1	PTCH1
Human Phenotype	HP:0001932	Leukocyte inclusion bodies (Dohle-like bodies)		0.032885	1	1	MYH9
Human Phenotype	HP:0009072	Hyporeflexia at ankle joints		0.032885	1	1	CRYAB
Human Phenotype	HP:0008422	Wedge-shaped vertebrae		0.032885	1	1	PTCH1
Human Phenotype	HP:0004420	Arterial thrombosis		0.032885	1	1	PROS1
Human Phenotype	HP:0007689	Reduced or abolished electroretinogram		0.032885	1	1	PPT1
Human Phenotype	HP:0007490	Linear arrays of macular hyperkeratoses in flexural areas		0.032885	1	1	POMP
Human Phenotype	HP:0008727	Idiopathic nephrotic syndrome		0.032885	1	1	NPHS2
Human Phenotype	HP:0008309	Medium chain dicarboxylic aciduria		0.032885	1	1	ACADM
Human Phenotype	HP:0000149	Gonadoblastoma, female		0.032885	1	1	WT1
Human Phenotype	HP:0004895	mild metabolic acidosis		0.032885	1	1	ACADM
Human Phenotype	HP:0008292	Parathyroid hormone absent to low		0.032885	1	1	PTH1R
Human Phenotype	HP:0005515	Persistent or intermittent neutropenia		0.032885	1	1	SBDS
Human Phenotype	HP:0007465	Honeycomb palmoplantar keratoderma		0.032885	1	1	POMP
Human Phenotype	HP:0004280	Irregular ossification of hand bones		0.032885	1	1	PTCH1
Human Phenotype	HP:0005458	Obliterated fontanelles		0.032885	1	1	CTSD
Human Phenotype	HP:0004902	congenital lactic acidosis		0.032885	1	1	OGDH
Human Phenotype	HP:0005949	Apneic episodes in infancy		0.032885	1	1	ACADSB
Human Phenotype	HP:0005449	Bridged sella turcica		0.032885	1	1	PTCH1
Human Phenotype	HP:0008579	Deafness, bilateral sensorineural, high frequency		0.032885	1	1	MYH9
Human Phenotype	HP:0005868	Metaphyseal enchondromatosis		0.032885	1	1	PTH1R
Human Phenotype	HP:0004795	hamartomatous stomach polyps		0.032885	1	1	PTCH1
Human Phenotype	HP:0007283	Dementia, progressive, with onset of disease		0.032885	1	1	APP
Human Phenotype	HP:0003510	Short stature, severe		0.032885	1	1	PTH1R
Human Phenotype	HP:0008767	Self-mutilation of tongue and lips due to involuntary movements		0.032885	1	1	VPS13A
Human Phenotype	HP:0007862	Retinal calcification		0.032885	1	1	RB1
Human Phenotype	HP:0008306	Abnormal iron deposition in mitochondria		0.032885	1	1	ISCU
Human Phenotype	HP:0007118	Decreased motor and sensory nerve conduction velocities		0.032885	1	1	SLC12A6
Human Phenotype	HP:0004968	recurrent cerebral and cerebellar hemorrhage		0.032885	1	1	APP
Human Phenotype	HP:0010618	Ovarian fibroma		0.032885	1	1	PTCH1
Human Phenotype	HP:0003242	Testicular and ovarian tissue present		0.032885	1	1	WT1
Human Phenotype	HP:0009744	Abnormality of the spinal dura mater		0.032885	1	1	FOXC2
Human Phenotype	HP:0008416	Six lumbar vertebrae		0.032885	1	1	GPC3
Human Phenotype	HP:0005995	Decreased adipose tissue around neck		0.032885	1	1	ZMPSTE24
Human Phenotype	HP:0000216	Broad secondary alveolar ridge		0.032885	1	1	GPC3
Human Phenotype	HP:0006377	Metaphyseal chondrodysplasia of long bones		0.032885	1	1	SBDS
Human Phenotype	HP:0001540	Diastasis recti		0.033121	2	9	GPC3,CDKN1C
Human Phenotype	HP:0001943	Hypoglycemia		0.034622	7	95	ACADM,ACADSB,MPV17,PCCB,HADHA,CDKN1C,PHKA2
Human Phenotype	HP:0001872	Abnormality of thrombocytes		0.034775	10	160	MPV17,EPHX1,SBDS,GALC,PCCB,MYH9,PROS1,PLAT,LMBRD1,ITGA2
Human Phenotype	HP:0003271	Visceromegaly		0.0359	12	207	ACADM,MPV17,CLDN1,GPC3,SBDS,PCCB,CDKN1C,ATP8B1,PHKA2,HGSNAT,PSAP,LIPA
Human Phenotype	HP:0002302	Abnormality of cognition		0.036247	8	117	APP,FA2H,PPT1,CST3,ITM2B,PSAP,SNCAIP,VPS13A
Human Phenotype	HP:0001411	Abnormal liver function tests		0.037492	5	57	ACADM,MPV17,EPHX1,SBDS,HADHA
Human Phenotype	HP:0000423	Abnormality of the nasal root		0.037836	3	23	SLC12A6,PTCH1,EFNB1
Human Phenotype	HP:0000324	Facial asymmetry		0.037836	3	23	SLC12A6,EFNB1,SEMA3E
Human Phenotype	HP:0000453	Choanal atresia		0.037836	3	23	ZMPSTE24,PTH1R,SEMA3E
Human Phenotype	HP:0002415	Leukodystrophy		0.037836	3	23	ABAT,FA2H,PSAP
Human Phenotype	HP:0001939	Metabolism abnormality		0.038701	56	1442	ABAT,ABCB7,ACADM,ACADSB,MPV17,EPHX1,SQSTM1,AKT2,FUCA2,MOCS2,PLCE1,NPHS1,TIMP2,SAR1B,SBDS,OGDH,GALC,P4HB,BMPR1A,ZMPSTE24,GPHN,PCCB,MYH9,HADHA,HAGH,STX16,CDKN1C,PROS1,PPT1,VEGFA,ATP8B1,COL4A4,COL4A3,PLOD2,PLAGL1,PLAT,CTSD,LMBRD1,CRYAB,PHKA2,CST3,RB1,ITGA2,ISCU,CYB5R3,ITM2B,HGSNAT,PTCH1,PTH1R,NPHS2,PSAP,LIPA,LAMB2,VPS13A,LAMP2,SEMA3E
Human Phenotype	HP:0003075	Hypoproteinemia		0.040529	2	10	NPHS1,LAMB2
Human Phenotype	HP:0006257	Abnormality of carpal bone ossification		0.040529	2	10	GPC3,PTH1R
Human Phenotype	HP:0000105	Enlarged kidneys		0.040529	2	10	GPC3,CDKN1C
Human Phenotype	HP:0003080	Hydroxyprolinuria		0.040529	2	10	SQSTM1,PLOD2
Human Phenotype	HP:0002045	Hypothermia		0.040529	2	10	ACADSB,MPV17
Human Phenotype	HP:0003468	Abnormalities of the vertebrae		0.043	8	121	FOXC2,SQSTM1,GPC3,SBDS,PLOD2,HGSNAT,PTCH1,SEMA3E
Human Phenotype	HP:0000091	Abnormality of the renal tubules		0.043379	6	79	EPHX1,PLCE1,NPHS1,MYH9,NPHS2,LAMB2
Human Phenotype	HP:0001263	Developmental retardation		0.043382	12	213	ACADM,ACADSB,TUBB2B,SBDS,CDKL5,PPT1,SLC12A6,LMBRD1,CYB5R3,PSAP,LAMP2,EFNB1
Human Phenotype	HP:0003287	Abnormality of mitochondrial metabolism		0.043804	4	41	ACADM,MPV17,PCCB,ISCU
Human Phenotype	HP:0000280	Coarse facial features		0.045313	5	60	GPC3,CDKN1C,HGSNAT,ROBLD3,PTCH1
Human Phenotype	HP:0002686	Prenatal maternal abnormality		0.048495	2	11	EPHX1,HADHA
Mouse Phenotype	MP:0005326	abnormal podocyte		0	18	31	FAT1,CD2AP,ARHGDIA,NPHS1,TCF21,MYO1E,CD151,PODXL,WT1,PPT1,MAFB,VEGFA,COL4A3,CD55,ITGA3,NPHS2,LAMB2,PTPRO
Mouse Phenotype	MP:0008059	abnormal podocyte foot process morphology		0	14	23	FAT1,NPHS1,TCF21,MYO1E,CD151,PODXL,WT1,MAFB,VEGFA,COL4A3,ITGA3,NPHS2,LAMB2,PTPRO
Mouse Phenotype	MP:0005325	abnormal renal glomerulus morphology		0	31	183	FAT1,MPV17,ADM,CD2AP,FYN,ARHGDIA,MGAT5,NPHS1,TCF21,SCHIP1,KIRREL,MYO1E,CD151,CDKN1C,PODXL,WT1,PPT1,MAFB,VEGFA,IFNGR1,COL4A4,COL4A3,GADD45A,CD55,TENC1,ITGA3,RC3H1,NPHS2,LAMB2,MARK2,PTPRO
Mouse Phenotype	MP:0005160	proteinuria		0	19	76	CD2AP,FYN,ARHGDIA,NPHS1,KIRREL,MYO1E,CD151,CD59,CDKN1C,WT1,VEGFA,IFNGR1,COL4A3,GADD45A,CD55,TENC1,NPHS2,LAMB2,MARK2
Mouse Phenotype	MP:0000521	abnormal kidney cortex		0	34	216	FAT1,MPV17,ADM,CD2AP,FYN,ARHGDIA,MGAT5,NPHS1,GPC3,TCF21,SCHIP1,KIRREL,MYO1E,NEK1,CD151,CDKN1C,PODXL,WT1,PPT1,MAFB,VEGFA,IFNGR1,COL4A4,COL4A3,GADD45A,CD55,TENC1,ITGA3,RC3H1,NPHS2,PSAP,LAMB2,MARK2,PTPRO
Mouse Phenotype	MP:0002827	abnormal renal corpuscle morphology		0	31	194	FAT1,MPV17,ADM,CD2AP,FYN,ARHGDIA,MGAT5,NPHS1,TCF21,SCHIP1,KIRREL,MYO1E,CD151,CDKN1C,PODXL,WT1,PPT1,MAFB,VEGFA,IFNGR1,COL4A4,COL4A3,GADD45A,CD55,TENC1,ITGA3,RC3H1,NPHS2,LAMB2,MARK2,PTPRO
Mouse Phenotype	MP:0005327	abnormal mesangial cell		0.000001	11	32	MPV17,CD2AP,ARHGDIA,NPHS1,KIRREL,CD151,WT1,COL4A3,GADD45A,NPHS2,MARK2
Mouse Phenotype	MP:0008062	abnormal podocyte slit junction morphology		0.000001	6	8	FAT1,NPHS1,CD151,PODXL,VEGFA,NPHS2
Mouse Phenotype	MP:0005264	glomerulosclerosis		0.000001	11	34	ADM,CD2AP,FYN,ARHGDIA,MYO1E,CD151,WT1,VEGFA,COL4A4,COL4A3,NPHS2
Mouse Phenotype	MP:0003881	abnormal nephron morphology		0.000002	35	274	FAT1,MPV17,ADM,CD2AP,FYN,ARHGDIA,MGAT5,NPHS1,GPC3,TCF21,SCHIP1,KIRREL,MYO1E,NEK1,CD151,LIN7C,CDKN1C,PODXL,WT1,PPT1,MAFB,VEGFA,IFNGR1,COL4A4,COL4A3,GADD45A,CD55,TENC1,ITGA3,RC3H1,NPHS2,PSAP,LAMB2,MARK2,PTPRO
Mouse Phenotype	MP:0003871	abnormal myelin sheath morphology		0.000006	11	40	NRD1,GALC,DST,LASS2,CANX,FA2H,SLC12A6,SBF2,DAG1,QKI,PSAP
Mouse Phenotype	MP:0008060	abnormal podocyte slit diaphragm morphology		0.000009	5	7	NPHS1,CD151,PODXL,VEGFA,NPHS2
Mouse Phenotype	MP:0000523	cortical renal glomerulopathies		0.000012	18	105	ADM,CD2AP,FYN,ARHGDIA,MYO1E,CD151,CDKN1C,WT1,VEGFA,IFNGR1,COL4A4,COL4A3,GADD45A,TENC1,RC3H1,NPHS2,LAMB2,MARK2
Mouse Phenotype	MP:0005555	abnormal kidney excretion		0.000013	25	180	MPV17,ADM,CD2AP,FYN,ARHGDIA,NPR3,NPHS1,KIRREL,MYO1E,CD151,CD59,LIN7C,CDKN1C,WT1,VEGFA,IFNGR1,COL4A3,GADD45A,SLC26A7,CD55,TENC1,NPHS2,PSAP,LAMB2,MARK2
Mouse Phenotype	MP:0000516	abnormal urinary system morphology		0.000018	53	546	FAT1,MPV17,FOXC2,FOXD1,ADM,ANXA4,CD2AP,FYN,ARHGAP1,ARHGDIA,MGAT5,NPHS1,GPC3,TIMP3,TCF21,SCHIP1,ZMPSTE24,KIRREL,MYO1E,NEK1,VAMP8,CD151,UACA,RDH16,MTSS1,LIN7C,CDKN1C,PODXL,WT1,PPT1,MAFB,VEGFA,CRIM1,IFNGR1,COL4A4,COL4A3,PLXNB1,PARVA,GADD45A,CD55,TENC1,ROBO2,ITGA3,RC3H1,ERAP1,PTCH1,NPHS2,PSAP,NPNT,LIPA,LAMB2,MARK2,PTPRO
Mouse Phenotype	MP:0002135	abnormal kidney morphology		0.000021	50	507	FAT1,MPV17,FOXC2,FOXD1,ADM,CD2AP,FYN,ARHGAP1,ARHGDIA,MGAT5,NPHS1,GPC3,TIMP3,TCF21,SCHIP1,ZMPSTE24,KIRREL,MYO1E,NEK1,VAMP8,CD151,RDH16,MTSS1,LIN7C,CDKN1C,PODXL,WT1,PPT1,MAFB,VEGFA,CRIM1,IFNGR1,COL4A4,COL4A3,PLXNB1,PARVA,GADD45A,CD55,TENC1,ROBO2,ITGA3,RC3H1,ERAP1,NPHS2,PSAP,NPNT,LIPA,LAMB2,MARK2,PTPRO
Mouse Phenotype	MP:0002871	albuminuria		0.000027	9	31	NPHS1,MYO1E,CD151,VEGFA,COL4A3,CD55,TENC1,NPHS2,LAMB2
Mouse Phenotype	MP:0003227	abnormal vascular branching morphogenesis		0.000027	9	31	SEMA5A,TIMP3,APH1A,BMPR1A,MYH9,VEGFA,ITGB8,PTPN12,PTPRJ
Mouse Phenotype	MP:0008061	absent podocyte slit diaphragm		0.000042	4	5	NPHS1,CD151,PODXL,NPHS2
Mouse Phenotype	MP:0008138	absent podocyte foot process		0.000042	4	5	CD151,PODXL,WT1,ITGA3
Mouse Phenotype	MP:0002136	abnormal kidney physiology		0.000059	35	322	MPV17,ADM,CD2AP,FYN,ARHGDIA,NPR3,NPHS1,SCHIP1,KIRREL,MYO1E,TXNIP,VAMP8,CD151,CD59,MTSS1,LIN7C,CDKN1C,PODXL,WT1,CLCN3,MAFB,VEGFA,IFNGR1,COL4A4,COL4A3,GADD45A,SLC26A7,CD55,TENC1,RC3H1,NPHS2,PSAP,LAMB2,MARK2,PTPRO
Mouse Phenotype	MP:0002127	abnormal cardiovascular system morphology		0.000091	89	1128	ACADM,SLC6A6,TMED2,MPV17,FOXC2,ADM,FRS2,IER3,CFLAR,F2R,LATS2,SEMA5A,ANXA2,CD2AP,SDC4,WASL,TSPAN12,RRAS,PLCE1,MERTK,NPR1,GPC3,TIMP3,SBDS,APH1A,LACTB2,USP9X,TCF21,SCHIP1,P4HA1,P2RX4,BMPR1A,ZMPSTE24,PAM,MYL7,CAPNS1,MYH9,CALR,MYO1E,F11R,TXNIP,PDPN,CBLB,HADHA,SPTBN1,CD151,UACA,CHMP5,SMYD1,PODXL,EIF2C2,RB1CC1,WT1,VIM,VEGFA,UTRN,IL6ST,IFNGR1,COL4A3,CYR61,CTGF,WASF2,PARVA,PLAGL1,PLAT,CSNK2A1,CST3,JUN,RB1…
Mouse Phenotype	MP:0002706	abnormal kidney size		0.000098	23	179	MPV17,FOXC2,FOXD1,FYN,ARHGAP1,NPHS1,GPC3,TIMP3,TCF21,ZMPSTE24,MYO1E,RDH16,LIN7C,WT1,CRIM1,COL4A4,COL4A3,PLXNB1,TENC1,ITGA3,ERAP1,PSAP,NPNT
Mouse Phenotype	MP:0009643	abnormal urine homeostasis		0.000118	29	255	MPV17,CD2AP,FYN,ARHGDIA,NPR3,NPHS1,P2RX4,KIRREL,MYO1E,TXNIP,HADHA,VAMP8,CD151,CD59,LIN7C,CDKN1C,WT1,PRKAA2,VEGFA,IFNGR1,COL4A3,GADD45A,SLC26A7,CD55,TENC1,NPHS2,PSAP,LAMB2,MARK2
Mouse Phenotype	MP:0008139	fused podocyte foot processes		0.00012	4	6	FAT1,NPHS1,MAFB,LAMB2
Mouse Phenotype	MP:0009644	uremia		0.00016	16	105	MPV17,ZBTB20,ARHGDIA,SCHIP1,MYO1E,TXNIP,HADHA,NEK1,LIN7C,MAFB,VIM,VEGFA,COL4A4,COL4A3,TENC1,NPHS2
Mouse Phenotype	MP:0005367	renal/urinary system phenotype		0.00018	62	728	FAT1,MPV17,FOXC2,FOXD1,ADM,ANXA4,CD2AP,FYN,ARHGAP1,ARHGDIA,MGAT5,NPR3,NPHS1,GPC3,TIMP3,TCF21,SCHIP1,DST,P2RX4,ZMPSTE24,KIRREL,MYO1E,TXNIP,HADHA,NEK1,VAMP8,CD151,UACA,RDH16,CD59,MTSS1,LIN7C,CDKN1C,PODXL,WT1,PRKAA2,PPT1,CLCN3,MAFB,VEGFA,CRIM1,IFNGR1,COL4A4,COL4A3,PLXNB1,PARVA,GADD45A,SLC26A7,CD55,TENC1,ROBO2,ITGA3,RC3H1,ERAP1,PTCH1,NPHS2,PSAP,NPNT,LIPA,LAMB2,MARK2,PTPRO
Mouse Phenotype	MP:0005385	cardiovascular system phenotype		0.000183	109	1476	ABCB7,ACADM,SLC6A6,TMED2,MPV17,FOXC2,MAN1A2,ADM,FRS2,IER3,CFLAR,F2R,LATS2,MYOF,SEMA5A,ANXA2,CD2AP,SDC4,MAP3K5,WASL,TSPAN12,ATP1A1,RRAS,PLCE1,MERTK,NPR3,NPR1,GPC3,TIMP3,SBDS,CLDN5,APH1A,LACTB2,USP9X,ZEB1,TCF21,GALC,SCHIP1,P4HA1,P2RX4,BMPR1A,ZMPSTE24,PAM,CAMK2D,MYL7,CAPNS1,MYH9,CALR,MYO1E,F11R,TXNIP,PDPN,CBLB,HADHA,SPTBN1,CD151,UACA,CHMP5,CDKN1C,SMYD1,PODXL,EIF2C2,RB1CC1,PROS1,WT1,PRKG1,MAFB,VIM,VE…
Mouse Phenotype	MP:0003606	kidney failure		0.00019	8	31	MPV17,ARHGDIA,TXNIP,CD151,WT1,VEGFA,COL4A4,COL4A3
Mouse Phenotype	MP:0005565	increased blood urea nitrogen level		0.000259	14	88	MPV17,ZBTB20,ARHGDIA,SCHIP1,MYO1E,TXNIP,HADHA,NEK1,LIN7C,VEGFA,COL4A4,COL4A3,TENC1,NPHS2
Mouse Phenotype	MP:0008140	podocyte foot process effacement		0.000269	4	7	MYO1E,WT1,VEGFA,NPHS2
Mouse Phenotype	MP:0005502	abnormal urinary system physiology		0.000309	40	419	MPV17,ADM,ANXA4,CD2AP,FYN,ARHGDIA,NPR3,NPHS1,SCHIP1,DST,P2RX4,KIRREL,MYO1E,TXNIP,HADHA,VAMP8,CD151,CD59,MTSS1,LIN7C,CDKN1C,PODXL,WT1,PRKAA2,CLCN3,MAFB,VEGFA,IFNGR1,COL4A4,COL4A3,GADD45A,SLC26A7,CD55,TENC1,RC3H1,NPHS2,PSAP,LAMB2,MARK2,PTPRO
Mouse Phenotype	MP:0005265	abnormal blood urea nitrogen level		0.000342	15	101	MPV17,ZBTB20,CD2AP,ARHGDIA,SCHIP1,MYO1E,TXNIP,HADHA,NEK1,LIN7C,VEGFA,COL4A4,COL4A3,TENC1,NPHS2
Mouse Phenotype	MP:0002182	abnormal astrocyte morphology		0.000391	13	81	APP,GALC,CANX,LTN1,GPX4,CD81,CLCN3,VIM,VEGFA,IL6ST,DAG1,ITGB8,PSAP
Mouse Phenotype	MP:0002703	abnormal renal tubule morphology		0.000401	19	148	MPV17,FYN,ARHGDIA,NPHS1,GPC3,TCF21,KIRREL,MYO1E,NEK1,CD151,LIN7C,CDKN1C,WT1,MAFB,COL4A3,TENC1,ITGA3,NPHS2,PSAP
Mouse Phenotype	MP:0003985	renal fibrosis		0.000574	8	36	MPV17,ADM,MYO1E,CD151,LIN7C,WT1,COL4A3,NPHS2
Mouse Phenotype	MP:0000315	hemoglobinuria		0.000621	3	4	MYO1E,CD59,MARK2
Mouse Phenotype	MP:0002168	other aberrant phenotype		0.00071	15	108	ABCB7,ADM,ST3GAL1,ST6GAL1,APP,MME,P4HA1,DST,CAPN2,COL4A3,CTSB,CTSL1,KLC1,ITGB8,MACF1
Mouse Phenotype	MP:0000930	wavy neural tube		0.000749	7	29	LATS2,WASL,PHACTR4,EIF2C2,ITGB1,SHROOM3,QKI
Mouse Phenotype	MP:0003091	abnormal cell migration		0.000963	12	78	SDC4,WASL,SCHIP1,TNS3,MYH9,CALR,FNDC3B,CD151,VIM,CYLD,ITGB1,UHMK1
Mouse Phenotype	MP:0002088	abnormal embryonic growth/weight/body size		0.001072	53	639	ABCB7,TMED2,FDFT1,FRS2,CFLAR,F2R,KAT2B,LATS2,APLP2,WASL,ARHGAP1,GPC3,SBDS,APH1A,USP9X,P4HA1,BMPR1A,STXBP3,MYL7,MYH9,HADHA,GPX4,SPTBN1,NFE2L1,CHMP5,CDKN1C,SMYD1,EIF2C2,WT1,IL6ST,UBC,DNAJB6,WASF2,PARVA,TPM1,KIF5B,DAB2,DAG1,RBMS1,RB1,ITGB8,ITGB1,EPB41L5,ITGAV,QKI,ROBLD3,PTCH1,PTH1R,SNX13,MARK2,PTPN12,CXorf56,PTPRJ
Mouse Phenotype	MP:0001614	abnormal blood vessel morphology		0.001129	60	748	ACADM,MPV17,FOXC2,ADM,F2R,SEMA5A,ANXA2,SDC4,TSPAN12,RRAS,MERTK,NPR1,GPC3,TIMP3,APH1A,LACTB2,TCF21,SCHIP1,P4HA1,P2RX4,BMPR1A,PAM,MYL7,CAPNS1,MYH9,MYO1E,F11R,PDPN,CBLB,SPTBN1,CD151,UACA,PODXL,WT1,VIM,VEGFA,IFNGR1,COL4A3,CYR61,CTGF,WASF2,PARVA,PLAT,CST3,JUN,RB1,ITGB8,ITGB1,RORA,ITGAV,ABCA5,QKI,PTGER4,NPHS2,PSAP,SNX13,LIPA,PTPN12,PTPRJ,SEMA3E
Mouse Phenotype	MP:0000260	abnormal angiogenesis		0.001157	29	292	FOXC2,ADM,F2R,SEMA5A,ANXA2,SDC4,RRAS,GPC3,TIMP3,APH1A,BMPR1A,MYH9,F11R,CD151,VIM,VEGFA,IFNGR1,CYR61,CTGF,WASF2,PARVA,PLAT,ITGB8,RORA,QKI,PTGER4,PTPN12,PTPRJ,SEMA3E
Mouse Phenotype	MP:0003215	renal interstitial fibrosis		0.001162	6	23	MYO1E,CD151,LIN7C,WT1,COL4A3,NPHS2
Mouse Phenotype	MP:0000748	progressive muscle weakness		0.001479	6	24	GALC,HSPB2,VEGFA,UTRN,CRYAB,PSAP
Mouse Phenotype	MP:0000829	dilated fourth ventricle		0.001489	3	5	NEK1,RB1,ZNF423
Mouse Phenotype	MP:0004196	abnormal prenatal growth/weight/body size		0.001618	60	759	ABCB7,TMED2,FDFT1,FRS2,AKT2,CFLAR,F2R,KAT2B,LATS2,APLP2,WASL,ARHGAP1,GLG1,GPC3,SBDS,APH1A,USP9X,ZEB1,P4HA1,BMPR1A,STXBP3,MYL7,MYH9,OGT,PDPN,HADHA,GPX4,SPTBN1,NFE2L1,CHMP5,CDKN1C,SMYD1,EIF2C2,WT1,IL6ST,UBC,DNAJB6,WASF2,PARVA,PLAGL1,TPM1,KIF5B,DAB2,DAG1,RBMS1,RB1,ITGB8,ITGB1,EPB41L5,ITGAV,ITGA3,QKI,ROBLD3,PTCH1,PTH1R,SNX13,MARK2,PTPN12,CXorf56,PTPRJ
Mouse Phenotype	MP:0003354	astrocytosis		0.001681	8	42	APP,CANX,LTN1,GPX4,CLCN3,VEGFA,DAG1,PSAP
Mouse Phenotype	MP:0000820	abnormal choroid plexus morphology		0.001698	7	33	WLS,NEK1,VEGFA,ITGB1,ITGA3,ZNF423,LIPA
Mouse Phenotype	MP:0000787	abnormal telencephalon morphology		0.002145	42	492	ADCY1,FRS2,ZBTB20,SQSTM1,APP,FYN,ARHGAP5,NRD1,APH1A,LASS2,GDI1,NDE1,CANX,STXBP3,NEK1,GPX4,CD81,HSPB2,PPT1,CLCN3,VEGFA,AKT3,IL6ST,SLC12A6,CTNND1,CTSB,MPP5,CSNK2A1,CST3,DAG1,RB1,RORA,ITGA3,MACF1,SYNPO,QKI,PTCH1,ZNF423,PSAP,CLOCK,VPS13A,EFNB1
Mouse Phenotype	MP:0002001	blindness		0.002242	5	18	MERTK,PPT1,CLCN3,CTSD,DAG1
Mouse Phenotype	MP:0003658	abnormal capillary morphology		0.002433	7	35	P4HA1,PODXL,VEGFA,WASF2,ITGB8,PTGER4,SNX13
Mouse Phenotype	MP:0002705	dilated renal tubules		0.002519	10	65	MPV17,ARHGDIA,NPHS1,GPC3,KIRREL,CD151,LIN7C,WT1,TENC1,NPHS2
Mouse Phenotype	MP:0005553	increased circulating creatinine level		0.002661	8	45	MPV17,ARHGDIA,MAFB,VIM,VEGFA,COL4A4,COL4A3,NPHS2
Mouse Phenotype	MP:0009434	paraparesis		0.002909	5	19	GALC,LTN1,SLC12A6,QKI,PSAP
Mouse Phenotype	MP:0004105	corneal abrasion		0.002977	2	2	FOXC2,ZEB1
Mouse Phenotype	MP:0009392	retinal gliosis		0.002977	2	2	TSPAN12,VEGFA
Mouse Phenotype	MP:0002152	abnormal brain morphology		0.003133	77	1054	FAT1,FOXD1,ADCY1,FRS2,ZBTB20,SQSTM1,AKT2,F2R,LATS2,APP,FYN,WLS,ARHGAP5,NRD1,APH1A,GMFB,ZEB1,GALC,LASS2,BMPR1A,GDI1,NDE1,STUB1,CANX,STXBP3,MYH9,CALR,NEK1,GPX4,SPTBN1,PHACTR4,HYOU1,UNC5C,CD81,HSPB2,CDKN1C,PODXL,EIF2C2,PPT1,CLCN3,MAFB,VIM,VEGFA,AKT3,IL6ST,SLC12A6,WASF2,CTNND1,CTSB,MPP5,CSNK2A1,CST3,GADD45A,KLC1,DAG1,JUN,RB1,ITGB8,ITGB1,RORA,ROBO2,ITGA3,MACF1,SYNPO,SHROOM3,QKI,PTCH1,ZNF423,PSAP,LIPA,…
Mouse Phenotype	MP:0002989	small kidney		0.003471	14	114	FOXC2,FOXD1,FYN,ARHGAP1,TCF21,LIN7C,WT1,CRIM1,COL4A4,COL4A3,TENC1,ITGA3,PSAP,NPNT
Mouse Phenotype	MP:0002183	gliosis		0.003697	12	91	APP,GALC,DST,CANX,LTN1,GPX4,CLCN3,VEGFA,CTSB,DAG1,PSAP,VPS13A
Mouse Phenotype	MP:0008540	abnormal cerebrum morphology		0.003792	32	359	ADCY1,FRS2,ZBTB20,SQSTM1,APP,FYN,ARHGAP5,NRD1,LASS2,GDI1,NDE1,CANX,STXBP3,GPX4,CD81,HSPB2,PPT1,CLCN3,VEGFA,AKT3,SLC12A6,CTNND1,CTSB,MPP5,CST3,DAG1,RB1,ITGA3,MACF1,ZNF423,PSAP,EFNB1
Mouse Phenotype	MP:0005164	abnormal response to injury		0.003855	28	302	AEBP1,F2R,CD2AP,SDC4,MAP3K5,ARHGAP1,RRAS,PLCE1,NPR1,TIMP3,ZEB1,DST,TMBIM6,STUB1,CAMK2D,MYLK,TXNIP,SPARC,HYOU1,UACA,PLAT,CST3,CD55,ITGB1,ITGA3,MACF1,CLOCK,UHMK1
Mouse Phenotype	MP:0000783	abnormal forebrain morphology		0.003862	51	646	FOXD1,ADCY1,FRS2,ZBTB20,SQSTM1,APP,FYN,WLS,ARHGAP5,NRD1,APH1A,LASS2,BMPR1A,GDI1,NDE1,CANX,STXBP3,NEK1,GPX4,HYOU1,CD81,HSPB2,EIF2C2,PPT1,CLCN3,VEGFA,AKT3,IL6ST,SLC12A6,CTNND1,CTSB,MPP5,CSNK2A1,CST3,DAG1,JUN,RB1,RORA,ITGA3,MACF1,SYNPO,QKI,PTCH1,ZNF423,PSAP,CLOCK,VPS13A,LAMP1,MARK2,CXorf56,EFNB1
Mouse Phenotype	MP:0005343	increased circulating aspartate transaminase level		0.003966	7	38	MPV17,ZBTB20,SQSTM1,IQGAP2,GSTA4,UACA,ATP8B1
Mouse Phenotype	MP:0005328	abnormal circulating creatinine level		0.004336	9	59	MPV17,CD2AP,ARHGDIA,MAFB,VIM,VEGFA,COL4A4,COL4A3,NPHS2
Mouse Phenotype	MP:0003390	lymphedema		0.004798	3	7	FOXC2,ADM,PDPN
Mouse Phenotype	MP:0004038	lymphangiectasis		0.004798	3	7	FOXC2,PDPN,PTGER4
Mouse Phenotype	MP:0005161	hematuria		0.004798	3	7	MYO1E,TXNIP,COL4A3
Mouse Phenotype	MP:0000168	abnormal bone marrow development		0.004798	3	7	GSTA4,NLK,IL6ST
Mouse Phenotype	MP:0006057	decreased vascular endothelial cell number		0.004798	3	7	VEGFA,QKI,PTPN12
Mouse Phenotype	MP:0001785	edema		0.005186	26	280	FOXC2,ADM,CFLAR,F2R,MME,NPR1,NPHS1,TIMP3,ZEB1,PAM,MYL7,PDPN,PODXL,RB1CC1,WT1,VEGFA,CRIM1,WASF2,PARVA,TENC1,JUN,RB1,ITGAV,ABCA5,PTGER4,EFNB1
Mouse Phenotype	MP:0001784	abnormal fluid regulation		0.005457	37	442	FOXC2,ADM,CFLAR,F2R,CLDN1,SCD,LATS2,CD2AP,MME,NPR3,NPR1,NPHS1,TIMP3,ZEB1,TCF21,BMPR1A,PAM,MYL7,PDPN,PODXL,RB1CC1,WT1,VEGFA,CRIM1,WASF2,PARVA,TENC1,JUN,RB1,ITGB8,ITGB1,ITGAV,ABCA5,QKI,ZNF423,PTGER4,EFNB1
Mouse Phenotype	MP:0005244	hemopericardium		0.005856	6	31	F2R,LATS2,TCF21,WT1,WASF2,ITGB8
Mouse Phenotype	MP:0000266	abnormal heart morphology		0.005955	58	771	ACADM,SLC6A6,TMED2,FOXC2,ADM,FRS2,IER3,CFLAR,F2R,LATS2,CD2AP,WASL,PLCE1,NPR1,GPC3,TIMP3,APH1A,USP9X,TCF21,BMPR1A,ZMPSTE24,MYL7,CAPNS1,CALR,TXNIP,PDPN,HADHA,SPTBN1,CHMP5,SMYD1,EIF2C2,RB1CC1,WT1,VEGFA,UTRN,IL6ST,CYR61,WASF2,PARVA,PLAGL1,PLAT,CSNK2A1,JUN,RB1,ITGB8,ITGB1,EPB41L5,ITGAV,ABCA5,QKI,PTCH1,PTGER4,LNPEP,MARK2,LUZP1,LAMP2,PTPN12,PTPRJ
Mouse Phenotype	MP:0002925	abnormal cardiovascular development		0.006448	45	569	TMED2,FOXC2,ADM,CFLAR,F2R,SEMA5A,ANXA2,SDC4,RRAS,GPC3,TIMP3,APH1A,USP9X,BMPR1A,PAM,MYL7,CAPNS1,MYH9,F11R,PDPN,SPTBN1,CD151,CHMP5,WT1,VIM,VEGFA,IL6ST,IFNGR1,CYR61,CTGF,WASF2,PARVA,PLAT,CSNK2A1,JUN,ITGB8,RORA,EPB41L5,ITGAV,QKI,PTCH1,PTGER4,PTPN12,PTPRJ,SEMA3E
Mouse Phenotype	MP:0000259	abnormal vascular development		0.006545	34	402	FOXC2,ADM,F2R,SEMA5A,ANXA2,SDC4,RRAS,GPC3,TIMP3,APH1A,BMPR1A,PAM,MYL7,CAPNS1,MYH9,F11R,SPTBN1,CD151,VIM,VEGFA,IFNGR1,CYR61,CTGF,WASF2,PARVA,PLAT,ITGB8,RORA,ITGAV,QKI,PTGER4,PTPN12,PTPRJ,SEMA3E
Mouse Phenotype	MP:0005405	axon degeneration		0.006666	8	52	SQSTM1,GALC,DST,STXBP1,VEGFA,SLC12A6,KLC1,PSAP
Mouse Phenotype	MP:0005312	pericardial effusion		0.006754	11	86	ADM,F2R,LATS2,TCF21,BMPR1A,WT1,WASF2,PARVA,ITGB8,ITGB1,QKI
Mouse Phenotype	MP:0002269	muscular atrophy		0.006754	11	86	SLC6A6,ARHGAP1,DST,ZMPSTE24,LTN1,HSPB2,VEGFA,UTRN,CRYAB,DAG1,PSAP
Mouse Phenotype	MP:0000230	abnormal systemic arterial blood pressure		0.006963	17	162	MPV17,ADM,IER3,F2R,NPR3,NPR1,P2RX4,CDKN1C,PODXL,PRKG1,VIM,SLC12A6,COL4A3,ARHGEF12,RORA,NPHS2,CLOCK
Mouse Phenotype	MP:0000203	abnormal circulating aspartate transaminase level		0.007031	7	42	MPV17,ZBTB20,SQSTM1,IQGAP2,GSTA4,UACA,ATP8B1
Mouse Phenotype	MP:0000813	abnormal hippocampus layer morphology		0.007483	9	64	SQSTM1,FYN,CD81,CLCN3,CTNND1,CTSB,DAG1,MACF1,PSAP
Mouse Phenotype	MP:0003229	abnormal vitelline vasculature morphology		0.007853	17	164	ADM,F2R,APH1A,BMPR1A,PAM,MYL7,CAPNS1,MYH9,SPTBN1,VEGFA,WASF2,PARVA,ITGB8,ITGAV,QKI,PTPN12,PTPRJ
Mouse Phenotype	MP:0005332	abnormal amino acid level		0.007913	14	125	ACADM,SLC6A6,MPV17,CD2AP,ARHGDIA,HADHA,PANK1,MAFB,VIM,VEGFA,COL4A4,COL4A3,NPHS2,LAMP2
Mouse Phenotype	MP:0003566	abnormal cell adhesion		0.008015	7	43	FERMT2,SDC4,MYH9,CALR,FNDC3B,ITGB1,ITGA2
Mouse Phenotype	MP:0004216	salt-resistant hypertension		0.008607	2	3	NPR1,PRKG1
Mouse Phenotype	MP:0009978	abnormal cerebellum white matter morphology		0.008607	2	3	GALC,CANX
Mouse Phenotype	MP:0004080	abnormal nucleus accumbens morphology		0.008607	2	3	CD81,CLOCK
Mouse Phenotype	MP:0009027	abnormal subarachnoid space morphology		0.008607	2	3	FOXC2,DAG1
Mouse Phenotype	MP:0001544	abnormal cardiovascular system physiology		0.00862	72	1013	ABCB7,ACADM,SLC6A6,TMED2,MPV17,FOXC2,MAN1A2,ADM,IER3,CFLAR,F2R,LATS2,MYOF,MAP3K5,WASL,TSPAN12,ATP1A1,RRAS,PLCE1,NPR3,NPR1,TIMP3,CLDN5,ZEB1,TCF21,GALC,P2RX4,BMPR1A,ZMPSTE24,CAMK2D,MYL7,CAPNS1,CALR,MYO1E,TXNIP,PDPN,CD151,CDKN1C,PODXL,RB1CC1,PROS1,WT1,PRKG1,MAFB,VIM,VEGFA,UTRN,IL6ST,SLC12A6,CRIM1,IFNGR1,COL4A3,CYR61,WASF2,PARVA,PLAT,CSNK2A1,CST3,ARHGEF12,JUN,ITGB8,ITGB1,RORA,ITGAV,ABCA5,PTCH1,PTGER4…
Mouse Phenotype	MP:0005404	abnormal axon morphology		0.00891	13	114	NRD1,GALC,DST,LASS2,CANX,FA2H,VEGFA,SLC12A6,KLC1,SBF2,DAG1,QKI,PSAP
Mouse Phenotype	MP:0000606	decreased hepatocyte number		0.009435	4	16	IQGAP2,RB1CC1,PROS1,RB1
Mouse Phenotype	MP:0002189	abnormal myocardial trabeculae morphology		0.009566	13	115	ADM,CFLAR,LATS2,MYL7,CALR,PDPN,SMYD1,RB1CC1,VEGFA,WASF2,CSNK2A1,ITGAV,PTPRJ
Mouse Phenotype	MP:0001504	abnormal posture		0.009909	17	168	NPR3,TIMP3,DST,ZMPSTE24,GPHN,HYOU1,UNC5C,HSPB2,CLCN3,UTRN,SLC12A6,CRYAB,SBF2,CYLD,RB1,ITGB1,RORA
Mouse Phenotype	MP:0001697	abnormal embryo size		0.009909	37	459	TMED2,FRS2,F2R,LATS2,WASL,ARHGAP1,GPC3,SBDS,APH1A,USP9X,P4HA1,BMPR1A,STXBP3,GPX4,SPTBN1,NFE2L1,CHMP5,WT1,IL6ST,UBC,DNAJB6,WASF2,TPM1,KIF5B,DAB2,DAG1,RBMS1,RB1,ITGB8,ITGB1,EPB41L5,QKI,PTCH1,PTH1R,SNX13,MARK2,PTPRJ
Mouse Phenotype	MP:0008254	increased megakaryocyte cell number		0.010151	5	25	SIRPA,PROS1,IL6ST,RB1,SPRED2
Mouse Phenotype	MP:0003726	decreased autoantibody level		0.01061	3	9	MERTK,IFNGR1,TLR7
Mouse Phenotype	MP:0003225	axonal dystrophy		0.01061	3	9	DST,SLC12A6,KLC1
Mouse Phenotype	MP:0002200	abnormal brain ventricle/choroid plexus morphology		0.01084	19	197	LATS2,WLS,ARHGAP5,NRD1,ZEB1,NEK1,PODXL,CLCN3,VEGFA,AKT3,WASF2,RB1,ITGB8,ITGB1,ITGA3,MACF1,ZNF423,PSAP,LIPA
Mouse Phenotype	MP:0008026	abnormal brain white matter morphology		0.011048	14	130	APP,FYN,ARHGAP5,GALC,LASS2,CANX,CD81,AKT3,KLC1,MACF1,QKI,ZNF423,PSAP,EFNB1
Mouse Phenotype	MP:0003068	enlarged kidney		0.011064	9	68	MPV17,NPHS1,GPC3,TIMP3,ZMPSTE24,MYO1E,RDH16,PLXNB1,ERAP1
Mouse Phenotype	MP:0005369	muscle phenotype		0.011203	65	909	ACADM,SLC6A6,FOXC2,ADM,IER3,AKT2,CFLAR,LATS2,MYOF,ARHGAP1,ATP1A1,PLCE1,NPR1,TIMP3,APH1A,ZEB1,TCF21,GALC,SCHIP1,DST,P2RX4,BMPR1A,ZMPSTE24,PCOLCE,MYL7,MYLK,CALR,MYO1E,LTN1,TXNIP,PDPN,HADHA,GRK5,SPTBN1,HSPB2,HOXC4,HOXC8,CDKN1C,SMYD1,RB1CC1,WT1,PRKG1,PRKAA2,PPT1,VIM,VEGFA,UTRN,SLC12A6,WASF2,PARVA,PLAT,CRYAB,CSNK2A1,CST3,DAG1,ARHGEF12,ITGB1,RORA,ITGAV,ABCA5,PTCH1,PSAP,LAMP2,PTPRJ,ANKRD1
Mouse Phenotype	MP:0002229	neurodegeneration		0.011706	25	284	SLC6A6,MPV17,SQSTM1,MERTK,GALC,DST,GPHN,STXBP1,MYO6,LTN1,HYOU1,CLIC5,PPT1,CLCN3,VIM,VEGFA,ATP8B1,SLC12A6,CTSD,CTSB,KLC1,SBF2,RORA,QKI,PSAP
Mouse Phenotype	MP:0008415	abnormal neurite morphology		0.011908	18	185	NRD1,GALC,DST,LASS2,CANX,LTN1,FA2H,VIM,VEGFA,SLC12A6,KLC1,SBF2,DAG1,RORA,ROBO2,QKI,ZNF423,PSAP
Mouse Phenotype	MP:0000604	amyloidosis		0.012019	5	26	APP,MME,CTSB,CTSL1,KLC1
Mouse Phenotype	MP:0003675	kidney cysts		0.012223	10	81	ARHGDIA,NPHS1,GPC3,NEK1,MTSS1,LIN7C,WT1,MAFB,ROBO2,ITGA3
Mouse Phenotype	MP:0009698	heart hemorrhage		0.012319	6	36	F2R,LATS2,TCF21,WT1,WASF2,ITGB8
Mouse Phenotype	MP:0006055	abnormal vascular endothelial cell morphology		0.012986	7	47	ADM,VEGFA,ITGB8,QKI,PSAP,PTPN12,PTPRJ
Mouse Phenotype	MP:0000288	abnormal pericardium morphology		0.013222	20	215	ADM,CFLAR,F2R,LATS2,APH1A,TCF21,BMPR1A,MYL7,PDPN,EIF2C2,WT1,WASF2,PARVA,CSNK2A1,RB1,ITGB8,ITGB1,ITGAV,QKI,PTPRJ
Mouse Phenotype	MP:0005165	increased susceptibility to injury		0.013275	9	70	CD2AP,PLCE1,TIMP3,TMBIM6,STUB1,HYOU1,CST3,CD55,ITGB1
Mouse Phenotype	MP:0000752	dystrophic muscle		0.014107	5	27	ZMPSTE24,HSPB2,UTRN,CRYAB,DAG1
Mouse Phenotype	MP:0001716	abnormal placenta labyrinth morphology		0.014195	14	134	TMED2,SDC4,GPC3,MYH9,CDKN1C,EIF2C2,CYR61,DNAJB6,WASF2,RB1,ITGB8,ITGB1,ITGAV,SNX13
Mouse Phenotype	MP:0003044	impaired basement membrane formation		0.014552	3	10	ADM,P4HA1,ITGB8
Mouse Phenotype	MP:0009050	dilated proximal convoluted tubules		0.014552	4	18	NPHS1,KIRREL,CD151,NPHS2
Mouse Phenotype	MP:0000828	abnormal fourth ventricle morphology		0.014552	4	18	LATS2,NEK1,RB1,ZNF423
Mouse Phenotype	MP:0005311	abnormal circulating amino acid level		0.015279	12	109	ACADM,MPV17,CD2AP,ARHGDIA,HADHA,MAFB,VIM,VEGFA,COL4A4,COL4A3,NPHS2,LAMP2
Mouse Phenotype	MP:0005395	other phenotype		0.015601	15	149	ABCB7,ADM,ST3GAL1,ST6GAL1,APP,MME,P4HA1,DST,CAPN2,COL4A3,CTSB,CTSL1,KLC1,ITGB8,MACF1
Mouse Phenotype	MP:0000807	abnormal hippocampus morphology		0.016087	19	205	ZBTB20,SQSTM1,FYN,LASS2,GDI1,GPX4,CD81,HSPB2,PPT1,CLCN3,SLC12A6,CTNND1,CTSB,MPP5,CST3,DAG1,MACF1,ZNF423,PSAP
Mouse Phenotype	MP:0000876	Purkinje cell degeneration		0.016164	7	49	HYOU1,PPT1,VIM,CTSB,RORA,QKI,PSAP
Mouse Phenotype	MP:0009489	abnormal blood vessel endothelium morphology		0.016164	7	49	ADM,VEGFA,ITGB8,QKI,PSAP,PTPN12,PTPRJ
Mouse Phenotype	MP:0001914	hemorrhage		0.016183	31	382	ABCB7,FOXC2,MAN1A2,ADM,CFLAR,F2R,LATS2,TSPAN12,ZEB1,TCF21,BMPR1A,CAPNS1,MYO1E,RB1CC1,PROS1,WT1,MAFB,VEGFA,IL6ST,CRIM1,COL4A3,CYR61,WASF2,PARVA,PLAT,CSNK2A1,ITGB8,ITGB1,ITGAV,PTGER4,NPHS2
Mouse Phenotype	MP:0009853	decreased Sertoli cell phagocytosis		0.016594	2	4	MERTK,ELMO1
Mouse Phenotype	MP:0003282	gastric ulcer		0.016594	2	4	IL6ST,CYLD
Mouse Phenotype	MP:0009325	necrospermia		0.016594	2	4	CD59,QKI
Mouse Phenotype	MP:0004250	tau protein deposits		0.016594	2	4	STUB1,KLC1
Mouse Phenotype	MP:0004155	increased resistance to induced pancreatitis		0.016594	2	4	VAMP8,CTSB
Mouse Phenotype	MP:0009823	abnormal sphingomyelin level		0.016594	2	4	GALC,SPTLC2
Mouse Phenotype	MP:0004821	increased susceptibility to experimental autoimmune uveoretinitis		0.016594	2	4	FYN,IFNGR1
Mouse Phenotype	MP:0002081	perinatal lethality		0.016749	64	910	FAT1,ABCB7,FOXC2,MAN1A2,FOXD1,AEBP1,SLC5A3,AKT2,CLDN1,SCD,APLP1,WLS,ARHGAP5,ARHGAP1,GLG1,NPHS1,GPC3,CLDN5,ZEB1,TCF21,SPOP,BMPR1A,CREB3L2,GPHN,STUB1,CCDC47,STXBP1,STXBP3,VAMP2,FNDC3B,PDPN,HADHA,NFE2L1,PHACTR4,LIN7C,CDKN1C,PODXL,EIF2C2,PROS1,MAGI2,WT1,MAFB,VEGFA,IL6ST,CRIM1,CYR61,CTGF,PLAGL1,DACH1,CYLD,JAK1,JUN,ITGB1,ROBO2,ITGAV,ITGA3,MACF1,SHROOM3,QKI,PTGER4,PTH1R,NPHS2,LUZP1,EFNB1
Mouse Phenotype	MP:0001554	increased circulating free fatty acid level		0.017997	6	39	TXNIP,HADHA,PRKAA2,PDE3B,MGAT4A,LIPA
Mouse Phenotype	MP:0002993	arthritis		0.017997	6	39	BMPR1A,HSPB2,IL6ST,PLAT,CRYAB,PTGER4
Mouse Phenotype	MP:0002753	dilated heart left ventricle		0.018659	9	74	SLC6A6,PLCE1,NPR1,TIMP3,ZMPSTE24,MYL7,RB1CC1,ITGB1,PTGER4
Mouse Phenotype	MP:0000527	abnormal kidney development		0.018659	9	74	FOXD1,GPC3,TCF21,LIN7C,CDKN1C,WT1,PLXNB1,PARVA,NPNT
Mouse Phenotype	MP:0009939	abnormal hippocampus neuron morphology		0.018697	8	62	SQSTM1,FYN,CD81,PPT1,CLCN3,SLC12A6,CTNND1,CST3
Mouse Phenotype	MP:0003885	abnormal rostral-caudal body axis extension		0.019212	3	11	PHACTR4,EPB41L5,PTPN12
Mouse Phenotype	MP:0000952	abnormal CNS glial cell morphology		0.019453	15	153	APP,GALC,CANX,LTN1,GPX4,CD81,CLCN3,VIM,VEGFA,IL6ST,CTSD,DAG1,ITGB8,QKI,PSAP
Mouse Phenotype	MP:0006346	small branchial arch		0.020232	6	40	APH1A,VEGFA,CSNK2A1,ITGB1,ITGAV,PTCH1
Mouse Phenotype	MP:0000801	abnormal temporal lobe morphology		0.020263	19	210	ZBTB20,SQSTM1,FYN,LASS2,GDI1,GPX4,CD81,HSPB2,PPT1,CLCN3,SLC12A6,CTNND1,CTSB,MPP5,CST3,DAG1,MACF1,ZNF423,PSAP
Mouse Phenotype	MP:0004969	pale kidney		0.021145	4	20	MYO1E,VEGFA,COL4A4,LIPA
Mouse Phenotype	MP:0003984	embryonic growth retardation		0.021559	29	360	ABCB7,TMED2,FDFT1,CFLAR,F2R,KAT2B,LATS2,APLP2,WASL,P4HA1,MYL7,MYH9,HADHA,NFE2L1,CDKN1C,SMYD1,EIF2C2,WASF2,PARVA,RBMS1,RB1,ITGB1,ITGAV,QKI,ROBLD3,PTCH1,PTPN12,CXorf56,PTPRJ
Mouse Phenotype	MP:0000295	trabecula carnea hypoplasia		0.021911	7	52	LATS2,MYL7,CALR,SMYD1,WASF2,CSNK2A1,ITGAV
Mouse Phenotype	MP:0010502	ventricle myocardium hypoplasia		0.022286	8	64	LATS2,MYL7,CALR,SMYD1,VEGFA,WASF2,CSNK2A1,ITGAV
Mouse Phenotype	MP:0001634	internal hemorrhage		0.023144	19	213	FOXC2,MAN1A2,ADM,F2R,LATS2,TSPAN12,TCF21,BMPR1A,RB1CC1,PROS1,WT1,VEGFA,COL4A3,WASF2,PLAT,ITGB8,ITGAV,PTGER4,NPHS2
Mouse Phenotype	MP:0002108	abnormal muscle morphology		0.023331	43	582	ACADM,SLC6A6,FOXC2,ADM,IER3,AKT2,CFLAR,LATS2,MYOF,APH1A,TCF21,SCHIP1,DST,BMPR1A,PCOLCE,MYL7,CALR,MYO1E,LTN1,PDPN,HADHA,SPTBN1,HSPB2,HOXC4,CDKN1C,SMYD1,RB1CC1,WT1,VEGFA,UTRN,WASF2,PARVA,CRYAB,CSNK2A1,CST3,DAG1,ITGB1,ITGAV,ABCA5,PTCH1,PSAP,PTPRJ,ANKRD1
Mouse Phenotype	MP:0003257	abnormal abdominal wall		0.024106	7	53	AEBP1,GPC3,CALR,CDKN1C,IL6ST,LUZP1,EFNB1
Mouse Phenotype	MP:0004374	bowed radius		0.024598	3	12	ZEB1,IL6ST,CTGF
Mouse Phenotype	MP:0004757	abnormal distal convoluted tubule morphology		0.024598	3	12	ARHGDIA,NPHS1,ITGA3
Mouse Phenotype	MP:0009264	failure of eyelid fusion		0.024598	3	12	JUN,LUZP1,EFNB1
Mouse Phenotype	MP:0006028	impaired bronchiole branching		0.024598	3	12	TIMP3,TCF21,ITGA3
Mouse Phenotype	MP:0010200	enlarged lymphatic vessel		0.024598	3	12	FOXC2,PDPN,PTGER4
Mouse Phenotype	MP:0002009	preneoplasia		0.024598	3	12	BMPR1A,RB1,PTGER4
Mouse Phenotype	MP:0005294	abnormal heart ventricle morphology		0.024757	31	395	SLC6A6,FOXC2,ADM,FRS2,IER3,F2R,LATS2,PLCE1,NPR1,GPC3,TIMP3,ZMPSTE24,MYL7,CALR,TXNIP,PDPN,SPTBN1,SMYD1,RB1CC1,VEGFA,IL6ST,CYR61,WASF2,PLAT,CSNK2A1,JUN,ITGB8,ITGB1,ITGAV,PTGER4,LUZP1
Mouse Phenotype	MP:0009395	increased nucleated erythrocyte cell number		0.024858	5	31	CAPNS1,NFE2L1,IL6ST,JUN,RB1
Mouse Phenotype	MP:0000885	ectopic Purkinje cell		0.025025	4	21	UNC5C,RB1,RORA,ZNF423
Mouse Phenotype	MP:0004181	abnormal carotid artery morphology		0.025025	4	21	F2R,P2RX4,PODXL,VEGFA
Mouse Phenotype	MP:0003224	neuron degeneration		0.025689	20	230	SLC6A6,MPV17,MERTK,GPHN,MYO6,LTN1,HYOU1,CLIC5,PPT1,CLCN3,VIM,VEGFA,ATP8B1,SLC12A6,CTSD,CTSB,SBF2,RORA,QKI,PSAP
Mouse Phenotype	MP:0001756	abnormal urination		0.025922	10	91	MPV17,ADM,ARHGDIA,NPR3,DST,LIN7C,MAFB,COL4A3,SLC26A7,PSAP
Mouse Phenotype	MP:0004262	abnormal physical strength		0.026424	16	173	APP,APLP2,ARHGDIA,NRD1,GALC,DST,BMPR1A,ZMPSTE24,LTN1,VEGFA,SLC12A6,MPP5,RORA,PARK7,QKI,PSAP
Mouse Phenotype	MP:0000771	abnormal brain size		0.026439	14	145	FRS2,AKT2,APP,NRD1,NDE1,CD81,PPT1,CLCN3,VEGFA,AKT3,DAG1,RB1,ZNF423,MARK2
Mouse Phenotype	MP:0010503	myocardial trabeculae hypoplasia		0.026447	7	54	LATS2,MYL7,CALR,SMYD1,WASF2,CSNK2A1,ITGAV
Mouse Phenotype	MP:0001541	abnormal osteoclast physiology		0.026447	7	54	SQSTM1,GALC,BMPR1A,IL6ST,IFNGR1,CTSL1,PTGER4
Mouse Phenotype	MP:0008560	increased tumor necrosis factor secretion		0.026447	7	54	FYN,MGAT5,MERTK,TIMP3,CBLB,UACA,IFNGR1
Mouse Phenotype	MP:0001846	increased inflammatory response		0.026586	41	555	ADM,F2R,ST6GAL1,ANXA1,ARHGDIA,MME,MERTK,GPC3,TIMP3,GALC,NDFIP1,BMPR1A,CBLB,SPARC,CD151,UACA,HSPB2,WT1,PPT1,VEGFA,IL6ST,IFNGR1,COL4A3,PLAT,CTSB,CTSL1,CRYAB,TP53INP1,GADD45A,TENC1,CYLD,RORA,ITGAV,ITGA3,RC3H1,PTGER4,PSAP,LIPA,LAMB2,MARK2,PTPRJ
Mouse Phenotype	MP:0009851	abnormal Sertoli cell phagocytosis		0.026663	2	5	MERTK,ELMO1
Mouse Phenotype	MP:0005548	retinal pigment epithelium atrophy		0.026663	2	5	FAT1,MERTK
Mouse Phenotype	MP:0006185	retinal hemorrhage		0.026663	2	5	TSPAN12,VEGFA
Mouse Phenotype	MP:0000997	abnormal joint capsule morphology		0.026663	2	5	BMPR1A,IL6ST
Mouse Phenotype	MP:0004478	testicular teratoma		0.026663	2	5	RB1,PTCH1
Mouse Phenotype	MP:0003979	increased circulating carnitine level		0.026663	2	5	ACADM,HADHA
Mouse Phenotype	MP:0002998	abnormal bone remodeling		0.026908	12	118	SQSTM1,NPR3,PLEKHO1,GALC,BMPR1A,SPARC,IL6ST,IFNGR1,CTSL1,PTCH1,PTGER4,PTH1R
Mouse Phenotype	MP:0004036	abnormal muscle relaxation		0.028045	6	43	TIMP3,MYLK,PRKG1,VEGFA,UTRN,ITGB1
Mouse Phenotype	MP:0008262	abnormal hippocampus region morphology		0.028186	5	32	GDI1,GPX4,CD81,CTNND1,DAG1
Mouse Phenotype	MP:0002651	abnormal sciatic nerve		0.028186	5	32	NRD1,GALC,DST,VEGFA,SLC12A6
Mouse Phenotype	MP:0008284	abnormal hippocampus pyramidal cell layer		0.028939	7	55	SQSTM1,FYN,CD81,CLCN3,CTNND1,CTSB,MACF1
Mouse Phenotype	MP:0002058	neonatal lethality		0.028977	46	639	FAT1,ABCB7,MAN1A2,FOXD1,SLC5A3,CLDN1,SCD,ARHGAP1,GLG1,NPHS1,GPC3,CLDN5,ZEB1,TCF21,BMPR1A,CREB3L2,GPHN,CCDC47,STXBP1,VAMP2,FNDC3B,PDPN,HADHA,NFE2L1,PHACTR4,LIN7C,CDKN1C,PODXL,EIF2C2,MAGI2,WT1,MAFB,VEGFA,IL6ST,CYR61,CTGF,PLAGL1,DACH1,CYLD,JAK1,JUN,ITGAV,ITGA3,MACF1,PTGER4,EFNB1
Mouse Phenotype	MP:0001870	salivary gland inflammation		0.029308	4	22	IFNGR1,CTSB,CTSL1,MARK2
Mouse Phenotype	MP:0003934	abnormal pancreas development		0.029308	4	22	SEL1L,MAFB,PTCH1,ILDR2
Mouse Phenotype	MP:0006341	small first branchial arch		0.030711	3	13	APH1A,ITGB1,PTCH1
Mouse Phenotype	MP:0001570	abnormal circulating enzyme level		0.030842	14	148	ABCB7,MPV17,ZBTB20,SQSTM1,IQGAP2,NPR3,NPR1,ZMPSTE24,HADHA,VAMP8,GSTA4,UACA,ATP8B1,DAG1
Mouse Phenotype	MP:0010500	myocardium hypoplasia		0.030872	8	68	LATS2,MYL7,CALR,SMYD1,VEGFA,WASF2,CSNK2A1,ITGAV
Mouse Phenotype	MP:0000609	abnormal liver physiology		0.030992	32	418	ACADM,SIRPA,SEL1L,SEPP1,SQSTM1,IQGAP2,AKT2,SCD,TIMP3,LACTB2,TXNIP,HADHA,SPTBN1,SSFA2,UACA,RB1CC1,ATF6,PANK1,ATP8B1,IFNGR1,CTSL1,JUN,MGAT4A,ABCA5,RC3H1,PTGER4,SPTLC2,LIPA,CLOCK,AS3MT,MARK2,PTPRJ
Mouse Phenotype	MP:0002090	abnormal vision		0.031037	6	44	SLC6A6,MERTK,PPT1,CLCN3,CTSD,DAG1
Mouse Phenotype	MP:0002175	decreased brain weight		0.031037	6	44	AKT2,APP,NRD1,NDE1,PPT1,AKT3
Mouse Phenotype	MP:0001698	decreased embryo size		0.03148	34	450	TMED2,FRS2,F2R,LATS2,WASL,ARHGAP1,SBDS,APH1A,P4HA1,BMPR1A,STXBP3,GPX4,SPTBN1,NFE2L1,CHMP5,WT1,IL6ST,UBC,DNAJB6,WASF2,TPM1,KIF5B,DAB2,DAG1,RBMS1,RB1,ITGB8,ITGB1,EPB41L5,QKI,PTH1R,SNX13,MARK2,PTPRJ
Mouse Phenotype	MP:0000747	muscle weakness		0.031585	7	56	GALC,ZMPSTE24,HSPB2,VEGFA,UTRN,CRYAB,PSAP
Mouse Phenotype	MP:0000249	abnormal blood vessel physiology		0.031585	23	280	ADM,F2R,MYOF,TSPAN12,RRAS,NPR1,CLDN5,ZEB1,GALC,P2RX4,CD151,PRKG1,VIM,IFNGR1,CST3,ARHGEF12,JUN,ITGB1,RORA,ABCA5,PTCH1,PTGER4,UHMK1
Mouse Phenotype	MP:0008219	abnormal dorsal telencephalic commissure morphology		0.031632	9	81	APP,FYN,ARHGAP5,CANX,CD81,AKT3,MACF1,ZNF423,EFNB1
Mouse Phenotype	MP:0000267	abnormal heart development		0.032811	22	266	TMED2,CFLAR,F2R,APH1A,USP9X,BMPR1A,MYL7,CAPNS1,PDPN,CHMP5,WT1,VEGFA,IL6ST,CYR61,WASF2,PARVA,CSNK2A1,EPB41L5,QKI,PTCH1,PTPN12,PTPRJ
Mouse Phenotype	MP:0002113	abnormal skeleton development		0.033507	31	405	FOXC2,SQSTM1,AKT2,NPR3,GLG1,PLEKHO1,GPC3,APH1A,ZEB1,GALC,BMPR1A,CREB3L2,TNS3,FNDC3B,GSTA4,CD81,HOXC4,CDKN1C,MAFB,NLK,IL6ST,IFNGR1,CTGF,TOB1,PLAGL1,CTSL1,SPRED2,PTCH1,PTGER4,PTH1R,EFNB1
Mouse Phenotype	MP:0000920	abnormal myelination		0.033754	12	122	FDFT1,FYN,NRD1,GALC,DST,CANX,IL6ST,SLC12A6,IFNGR1,DAG1,QKI,PSAP
Mouse Phenotype	MP:0002804	abnormal motor learning		0.033997	4	23	VIM,PLAT,RORA,PARK7
Mouse Phenotype	MP:0006208	lethality throughout fetal growth and development		0.034542	25	313	ADM,SEL1L,FRS2,F2R,PAM,CALR,F11R,PDPN,SPTBN1,NFE2L1,PHACTR4,CDKN1C,RB1CC1,WT1,VEGFA,IL6ST,PARVA,FBXL20,JUN,RB1,ITGB1,ITGA3,PTCH1,PTH1R,PSAP
Mouse Phenotype	MP:0002139	abnormal hepatobiliary system physiology		0.035991	33	439	ACADM,SIRPA,SEL1L,SEPP1,SQSTM1,IQGAP2,AKT2,F2R,SCD,TIMP3,LACTB2,TXNIP,HADHA,SPTBN1,SSFA2,UACA,RB1CC1,ATF6,PANK1,ATP8B1,IFNGR1,CTSL1,JUN,MGAT4A,ABCA5,RC3H1,PTGER4,SPTLC2,LIPA,CLOCK,AS3MT,MARK2,PTPRJ
Mouse Phenotype	MP:0004358	bowed tibia		0.037543	3	14	ZEB1,IL6ST,CTGF
Mouse Phenotype	MP:0004086	absent heartbeat		0.037543	3	14	TMED2,WASL,CSNK2A1
Mouse Phenotype	MP:0003241	loss of cortex neurons		0.037543	3	14	NDE1,PPT1,MPP5
Mouse Phenotype	MP:0000811	hippocampal neuron degeneration		0.037543	3	14	PPT1,CLCN3,SLC12A6
Mouse Phenotype	MP:0006084	abnormal circulating phospholipid level		0.037543	3	14	TXNIP,IFNGR1,SPTLC2
Mouse Phenotype	MP:0004322	abnormal sternebra morphology		0.037627	6	46	ZEB1,HOXC4,HOXC8,CTGF,SULF1,EFNB1
Mouse Phenotype	MP:0003325	decreased liver function		0.038567	2	6	SEPP1,SQSTM1
Mouse Phenotype	MP:0005155	herniated intestine		0.038567	2	6	PODXL,SHROOM3
Mouse Phenotype	MP:0004372	bowed fibula		0.038567	2	6	IL6ST,CTGF
Mouse Phenotype	MP:0004039	abnormal cardiac cell glucose uptake		0.038567	2	6	TXNIP,ITGB1
Mouse Phenotype	MP:0010047	axonal spheroids		0.038567	2	6	GALC,PSAP
Mouse Phenotype	MP:0009323	abnormal spleen development		0.038567	2	6	TCF21,WT1
Mouse Phenotype	MP:0005356	positive geotaxis		0.038567	2	6	DST,CANX
Mouse Phenotype	MP:0003301	peptic ulcer		0.038567	2	6	IL6ST,CYLD
Mouse Phenotype	MP:0002743	glomerulonephritis		0.038637	8	71	WT1,IFNGR1,COL4A3,GADD45A,TENC1,RC3H1,LAMB2,MARK2
Mouse Phenotype	MP:0001559	hyperglycemia		0.038637	8	71	SQSTM1,AKT2,STXBP3,PRKAA2,CTSB,CTSL1,MGAT4A,ILDR2
Mouse Phenotype	MP:0010080	abnormal hepatocyte physiology		0.038755	9	84	SEL1L,SEPP1,IQGAP2,TIMP3,SPTBN1,RB1CC1,IFNGR1,JUN,CLOCK
Mouse Phenotype	MP:0003942	abnormal urinary system development		0.038755	9	84	FOXD1,GPC3,TCF21,LIN7C,CDKN1C,WT1,PLXNB1,PARVA,NPNT
Mouse Phenotype	MP:0004084	abnormal cardiac muscle relaxation		0.039098	4	24	TIMP3,PRKG1,VEGFA,ITGB1
Mouse Phenotype	MP:0010630	abnormal cardiac muscle tissue morphology		0.039371	19	226	ACADM,SLC6A6,ADM,IER3,CFLAR,LATS2,MYL7,CALR,PDPN,SPTBN1,SMYD1,RB1CC1,VEGFA,WASF2,CSNK2A1,ITGB1,ITGAV,ABCA5,PTPRJ
Mouse Phenotype	MP:0004166	abnormal limbic system morphology		0.039449	20	241	ZBTB20,SQSTM1,FYN,LASS2,GDI1,GPX4,CD81,HSPB2,PPT1,CLCN3,SLC12A6,CTNND1,CTSB,MPP5,CST3,DAG1,MACF1,ZNF423,PSAP,CLOCK
Mouse Phenotype	MP:0000921	demyelination		0.041234	6	47	FDFT1,GALC,DST,SLC12A6,DAG1,PSAP
Mouse Phenotype	MP:0004756	abnormal proximal convoluted tubule morphology		0.041234	6	47	NPHS1,KIRREL,MYO1E,CD151,ITGA3,NPHS2
Mouse Phenotype	MP:0000351	increased cell proliferation		0.041492	8	72	NUPR1,IL6ST,TOB1,GADD45A,CYLD,RB1,EHD4,SULF1
Mouse Phenotype	MP:0008987	abnormal liver lobule morphology		0.041656	13	140	ABCB7,MPV17,SQSTM1,IQGAP2,TIMP3,HADHA,UACA,RB1CC1,PROS1,JUN,RB1,PSAP,LIPA
Mouse Phenotype	MP:0003231	abnormal placenta vasculature		0.04296	10	99	SDC4,MYH9,VEGFA,CYR61,WASF2,PARVA,ITGB8,ITGB1,ITGAV,SNX13
Mouse Phenotype	MP:0003312	abnormal locomotor coordination		0.043409	32	430	FDFT1,SEPP1,APP,APLP2,GALC,DST,ZMPSTE24,STUB1,CANX,MYO6,LTN1,GPX4,HYOU1,UNC5C,CLIC5,HOXC8,PPT1,CLCN3,NLK,VEGFA,UTRN,SLC12A6,CTSD,MPP5,C5orf13,RORA,PARK7,QKI,PTCH1,ZNF423,PSAP,VPS13A
Mouse Phenotype	MP:0000815	abnormal Ammon gyrus morphology		0.044243	5	36	GDI1,GPX4,CD81,CTNND1,DAG1
Mouse Phenotype	MP:0003917	increased kidney weight		0.044243	5	36	MPV17,NPHS1,ZMPSTE24,MYO1E,RDH16
Mouse Phenotype	MP:0003052	omphalocele		0.044243	5	36	GPC3,CALR,CDKN1C,LUZP1,EFNB1
Mouse Phenotype	MP:0002707	abnormal kidney weight		0.044483	8	73	MPV17,NPHS1,GPC3,ZMPSTE24,MYO1E,RDH16,LIN7C,PSAP
Mouse Phenotype	MP:0008168	decreased B-1a cell number		0.044612	4	25	MALT1,PPP2R3C,CD81,IL6ST
Mouse Phenotype	MP:0006329	sensorineural hearing impairment		0.044612	4	25	MPV17,SLC12A6,COL4A3,PSAP
Mouse Phenotype	MP:0000781	decreased corpus callosum size		0.044612	4	25	APP,FYN,ARHGAP5,AKT3
Mouse Phenotype	MP:0004740	sensorineural hearing loss		0.044612	4	25	MPV17,SLC12A6,COL4A3,PSAP
Mouse Phenotype	MP:0002933	joint inflammation		0.045051	6	48	BMPR1A,HSPB2,IL6ST,PLAT,CRYAB,PTGER4
Mouse Phenotype	MP:0002847	abnormal renal glomerular filtration rate		0.045082	3	15	MYO1E,COL4A3,PTPRO
Mouse Phenotype	MP:0006207	embryonic lethality during organogenesis		0.045155	51	741	TMED2,FDFT1,FOXC2,ADM,SEL1L,FRS2,CFLAR,F2R,KAT2B,LATS2,SEMA5A,APLP2,WASL,WLS,APH1A,ZEB1,P4HA1,BMPR1A,MYL7,CAPNS1,MYH9,PDPN,PHACTR4,CHMP5,SMYD1,PRKCI,VEGFA,ABI1,CYR61,UBC,DNAJB6,WASF2,PARVA,NAMPT,CSNK2A1,TPM1,DAB2,DAG1,RBMS1,JUN,RB1,ITGB8,ITGB1,EPB41L5,ITGAV,QKI,ROBLD3,PTCH1,SNX13,PTPN12,PTPRJ
Mouse Phenotype	MP:0005370	liver/biliary system phenotype		0.045517	52	758	ABCB7,ACADM,MPV17,SIRPA,SEL1L,SEPP1,AEBP1,SQSTM1,IQGAP2,AKT2,F2R,SCD,ARHGAP1,MME,TIMP3,LACTB2,NDFIP1,TXNIP,CBLB,HADHA,SPTBN1,NFE2L1,SSFA2,UACA,RDH16,RB1CC1,PROS1,ATF6,WT1,PANK1,PPT1,VEGFA,IL6ST,ATP8B1,IFNGR1,UBC,CTSL1,JUN,RB1,ITGB1,MGAT4A,ABCA5,RC3H1,PTGER4,SPTLC2,PSAP,LIPA,CLOCK,AS3MT,MARK2,PTPN12,PTPRJ
Mouse Phenotype	MP:0001393	ataxia		0.045702	18	215	FDFT1,SEPP1,APLP2,GALC,DST,STUB1,CANX,GPX4,HYOU1,UNC5C,NLK,SLC12A6,CTSD,RORA,QKI,PTCH1,ZNF423,PSAP
Mouse Phenotype	MP:0002086	abnormal extraembryonic tissue morphology		0.046247	39	545	ABCB7,TMED2,ADM,FRS2,F2R,KAT2B,SDC4,WASL,GPC3,APH1A,USP9X,BMPR1A,PAM,MYL7,CAPNS1,MYH9,SPTBN1,CHMP5,CDKN1C,EIF2C2,VEGFA,IFNGR1,CYR61,UBC,DNAJB6,CTNNA1,WASF2,PARVA,DAB2,DAG1,RB1,ITGB8,ITGB1,EPB41L5,ITGAV,QKI,SNX13,PTPN12,PTPRJ
Mouse Phenotype	MP:0002327	abnormal respiratory function		0.048037	22	277	MAN1A2,SLC5A3,AKT2,TIMP3,LACTB2,TCF21,BMPR1A,GPHN,GRK5,LIN7C,CDKN1C,MAFB,VEGFA,UTRN,PLAGL1,PLAT,DACH1,CYLD,RORA,MACF1,IL13RA1,RAB3B
Mouse Phenotype	MP:0001516	abnormal motor coordination/ balance		0.048478	39	547	FDFT1,B3GALT2,ADM,SEPP1,APP,APLP2,NRD1,GMFB,GALC,DST,STUB1,CANX,MYO6,LTN1,GPX4,HYOU1,UNC5C,CLIC5,PPT1,CLCN3,VIM,NLK,VEGFA,SLC12A6,CTSD,CTSB,MPP5,KLC1,SBF2,C5orf13,DNASE1L1,RORA,PARK7,QKI,PTCH1,ZNF423,LNPEP,PSAP,VPS13A
Mouse Phenotype	MP:0000774	decreased brain size		0.048677	11	115	FRS2,AKT2,APP,NRD1,NDE1,PPT1,CLCN3,VEGFA,AKT3,RB1,ZNF423
Mouse Phenotype	MP:0009820	abnormal liver vasculature morphology		0.049082	6	49	MPV17,UACA,RB1,ITGB1,PTGER4,LIPA
Mouse Phenotype	MP:0003634	abnormal glial cell morphology		0.049272	18	217	APP,GALC,DST,CANX,LTN1,GPX4,CD81,CLCN3,VIM,VEGFA,IL6ST,CTSD,CTSB,DAG1,ITGB8,QKI,PSAP,VPS13A
Mouse Phenotype	MP:0000746	weakness		0.049849	9	88	APLP2,ARHGDIA,GALC,DST,ZMPSTE24,LTN1,SLC12A6,QKI,PSAP
Domain	G3DSA:2.30.29.30	PH_type	Gene3D	0	38	376	FERMT2,PLEKHA5,SKAP2,FRS2,AKT2,ARHGAP24,PLEKHH2,WASL,PTPN21,FRMD6,PLEKHO1,TNS3,MYO10,CDC42BPA,ARHGEF26,ARHGAP12,SPTBN1,PHLDA1,ARHGEF16,ELMO1,DOCK11,EZR,AKT3,SBF2,DAB2,ARHGEF12,PSD3,TENC1,ARHGEF18,RASA2,EPB41L5,SPRED2,PLEKHG1,OSBPL8,OSBPL9,MPRIP,PTPN3,PTPN14
Domain	IPR011993	PH_type	InterPro	0	38	376	FERMT2,PLEKHA5,SKAP2,FRS2,AKT2,ARHGAP24,PLEKHH2,WASL,PTPN21,FRMD6,PLEKHO1,TNS3,MYO10,CDC42BPA,ARHGEF26,ARHGAP12,SPTBN1,PHLDA1,ARHGEF16,ELMO1,DOCK11,EZR,AKT3,SBF2,DAB2,ARHGEF12,PSD3,TENC1,ARHGEF18,RASA2,EPB41L5,SPRED2,PLEKHG1,OSBPL8,OSBPL9,MPRIP,PTPN3,PTPN14
Domain	PS00421	TM4_1	PROSITE	0	9	26	TSPAN15,TSPAN12,TSPAN8,CD151,CD81,TSPAN5,TSPAN2,CD82,TSPAN13
Domain	PS50002	SH3	PROSITE	0.000001	25	210	SKAP2,CD2AP,OSTF1,FYN,DOCK5,TJP1,FNBP1L,DST,MYO1E,ARHGEF26,ARHGAP12,NEDD9,SPTAN1,NEBL,ARHGEF16,ARHGAP32,DOCK4,FCHSD2,ABI1,MPP5,SRGAP2,MACF1,FNBP1,SRGAP1,SH3PXD2A
Domain	IPR001452	SH3_domain	InterPro	0.000002	25	213	SKAP2,CD2AP,OSTF1,FYN,DOCK5,TJP1,FNBP1L,DST,MYO1E,ARHGEF26,ARHGAP12,NEDD9,SPTAN1,NEBL,ARHGEF16,ARHGAP32,DOCK4,FCHSD2,ABI1,MPP5,SRGAP2,MACF1,FNBP1,SRGAP1,SH3PXD2A
Domain	PF00018	SH3_1	Pfam	0.000003	21	163	SKAP2,CD2AP,OSTF1,FYN,DOCK5,FNBP1L,DST,MYO1E,ARHGEF26,ARHGAP12,NEDD9,SPTAN1,NEBL,ARHGEF16,ARHGAP32,FCHSD2,ABI1,SRGAP2,FNBP1,SRGAP1,SH3PXD2A
Domain	IPR012336	Thioredoxin-like_fold	InterPro	0.000003	18	126	SH3BGRL2,TMX3,SEPW1,SEPP1,CLIC3,PRDX5,TXNL4B,TMX2,TXNDC12,P4HB,GPX4,GSTA4,CLIC5,PDIA6,MAGT1,GPX8,SELT,C17orf37
Domain	IPR000301	Tetraspanin_sub	InterPro	0.000003	9	32	TSPAN15,TSPAN12,TSPAN8,CD151,CD81,TSPAN5,TSPAN2,CD82,TSPAN13
Domain	IPR008952	Tetraspanin_EC2	InterPro	0.000003	9	32	TSPAN15,TSPAN12,TSPAN8,CD151,CD81,TSPAN5,TSPAN2,CD82,TSPAN13
Domain	IPR018499	Tetraspanin	InterPro	0.000004	9	33	TSPAN15,TSPAN12,TSPAN8,CD151,CD81,TSPAN5,TSPAN2,CD82,TSPAN13
Domain	PF00335	Tetraspannin	Pfam	0.000004	9	33	TSPAN15,TSPAN12,TSPAN8,CD151,CD81,TSPAN5,TSPAN2,CD82,TSPAN13
Domain	IPR012335	Thioredoxin_fold	InterPro	0.000008	17	122	SH3BGRL2,TMX3,SEPW1,CLIC3,PRDX5,TXNL4B,TMX2,TXNDC12,P4HB,GPX4,GSTA4,CLIC5,PDIA6,MAGT1,GPX8,SELT,C17orf37
Domain	G3DSA:3.40.30.10	Thioredoxin_fold	Gene3D	0.000008	17	122	SH3BGRL2,TMX3,SEPW1,CLIC3,PRDX5,TXNL4B,TMX2,TXNDC12,P4HB,GPX4,GSTA4,CLIC5,PDIA6,MAGT1,GPX8,SELT,C17orf37
Domain	IPR018503	Tetraspanin_CS	InterPro	0.000012	7	21	TSPAN12,TSPAN8,CD151,CD81,TSPAN5,TSPAN2,CD82
Domain	SM00326	SH3	SMART	0.000015	23	210	SKAP2,CD2AP,OSTF1,FYN,DOCK5,TJP1,FNBP1L,MYO1E,ARHGEF26,ARHGAP12,NEDD9,SPTAN1,NEBL,ARHGEF16,ARHGAP32,DOCK4,FCHSD2,ABI1,MPP5,SRGAP2,FNBP1,SRGAP1,SH3PXD2A
Domain	G3DSA:1.20.80.10	ACBP	Gene3D	0.000018	10	48	FERMT2,PLEKHH2,ACBD5,PTPN21,FRMD6,MYO10,EZR,EPB41L5,PTPN3,PTPN14
Domain	IPR014352	FERM/acyl-CoA-bd_prot_3-hlx	InterPro	0.000018	10	48	FERMT2,PLEKHH2,ACBD5,PTPN21,FRMD6,MYO10,EZR,EPB41L5,PTPN3,PTPN14
Domain	IPR000299	FERM_domain	InterPro	0.000022	10	49	FERMT2,PLEKHH2,PTPN21,FRMD6,MYO10,EZR,JAK1,EPB41L5,PTPN3,PTPN14
Domain	IPR019748	FERM_central	InterPro	0.000022	10	49	FERMT2,PLEKHH2,PTPN21,FRMD6,MYO10,EZR,JAK1,EPB41L5,PTPN3,PTPN14
Domain	PS00660	FERM_1	PROSITE	0.000026	10	50	FERMT2,PLEKHH2,PTPN21,FRMD6,MYO10,EZR,JAK1,EPB41L5,PTPN3,PTPN14
Domain	PS50057	FERM_3	PROSITE	0.000026	10	50	FERMT2,PLEKHH2,PTPN21,FRMD6,MYO10,EZR,JAK1,EPB41L5,PTPN3,PTPN14
Domain	PS00661	FERM_2	PROSITE	0.000026	10	50	FERMT2,PLEKHH2,PTPN21,FRMD6,MYO10,EZR,JAK1,EPB41L5,PTPN3,PTPN14
Domain	SM00295	B41	SMART	0.000026	10	50	FERMT2,PLEKHH2,PTPN21,FRMD6,MYO10,EZR,JAK1,EPB41L5,PTPN3,PTPN14
Domain	IPR019749	Band_41_domain	InterPro	0.000026	10	50	FERMT2,PLEKHH2,PTPN21,FRMD6,MYO10,EZR,JAK1,EPB41L5,PTPN3,PTPN14
Domain	PF00169	PH	Pfam	0.000027	23	218	FERMT2,PLEKHA5,SKAP2,AKT2,ARHGAP24,PLEKHH2,PLEKHO1,MYO10,CDC42BPA,ARHGEF26,ARHGAP12,SPTBN1,ARHGEF16,DOCK11,AKT3,SBF2,PSD3,ARHGEF18,RASA2,PLEKHG1,OSBPL8,OSBPL9,MPRIP
Domain	SM00233	PH	SMART	0.000049	26	273	FERMT2,PLEKHA5,SKAP2,AKT2,ARHGAP24,PLEKHH2,PLEKHO1,MYO10,CDC42BPA,ARHGEF26,ARHGAP12,SPTBN1,PHLDA1,ARHGEF16,ELMO1,DOCK11,AKT3,SBF2,ARHGEF12,PSD3,ARHGEF18,RASA2,PLEKHG1,OSBPL8,OSBPL9,MPRIP
Domain	PS50003	PH_DOMAIN	PROSITE	0.000052	26	274	FERMT2,PLEKHA5,SKAP2,AKT2,ARHGAP24,PLEKHH2,PLEKHO1,MYO10,CDC42BPA,ARHGEF26,ARHGAP12,SPTBN1,PHLDA1,ARHGEF16,ELMO1,DOCK11,AKT3,SBF2,ARHGEF12,PSD3,ARHGEF18,RASA2,PLEKHG1,OSBPL8,OSBPL9,MPRIP
Domain	IPR001849	Pleckstrin_homology	InterPro	0.000055	26	275	FERMT2,PLEKHA5,SKAP2,AKT2,ARHGAP24,PLEKHH2,PLEKHO1,MYO10,CDC42BPA,ARHGEF26,ARHGAP12,SPTBN1,PHLDA1,ARHGEF16,ELMO1,DOCK11,AKT3,SBF2,ARHGEF12,PSD3,ARHGEF18,RASA2,PLEKHG1,OSBPL8,OSBPL9,MPRIP
Domain	PF02177	A4_EXTRA	Pfam	0.000066	3	3	APP,APLP2,APLP1
Domain	G3DSA:3.90.570.10	Amyloid_glyco_heparin-bd	Gene3D	0.000066	3	3	APP,APLP2,APLP1
Domain	IPR015849	Amyloid_glyco_heparin-bd	InterPro	0.000066	3	3	APP,APLP2,APLP1
Domain	SM00006	A4_EXTRA	SMART	0.000066	3	3	APP,APLP2,APLP1
Domain	IPR019543	APP_amyloid	InterPro	0.000066	3	3	APP,APLP2,APLP1
Domain	IPR019745	Amyloid_glyco_intracell_CS	InterPro	0.000066	3	3	APP,APLP2,APLP1
Domain	IPR008155	Amyloid_glyco	InterPro	0.000066	3	3	APP,APLP2,APLP1
Domain	PS00319	A4_EXTRA	PROSITE	0.000066	3	3	APP,APLP2,APLP1
Domain	IPR008154	Amyloid_glyco_extra	InterPro	0.000066	3	3	APP,APLP2,APLP1
Domain	G3DSA:3.30.1490.140	Amyloid_glyco_Cu-bd	Gene3D	0.000066	3	3	APP,APLP2,APLP1
Domain	PF10515	APP_amyloid	Pfam	0.000066	3	3	APP,APLP2,APLP1
Domain	PS00320	A4_INTRA	PROSITE	0.000066	3	3	APP,APLP2,APLP1
Domain	IPR011178	Amyloid_glyco_Cu-bd	InterPro	0.000066	3	3	APP,APLP2,APLP1
Domain	IPR019744	Amyloid_glyco_extracell_CS	InterPro	0.000066	3	3	APP,APLP2,APLP1
Domain	PF00373	FERM_M	Pfam	0.000079	9	46	FERMT2,PLEKHH2,PTPN21,FRMD6,MYO10,EZR,EPB41L5,PTPN3,PTPN14
Domain	IPR008936	Rho_GTPase_activation_prot	InterPro	0.000154	12	85	IQGAP2,ARHGAP24,ARHGAP5,ARHGAP1,ARHGAP18,ARHGAP12,ARHGAP32,PLXNB1,SRGAP2,RASA2,ARHGAP29,SRGAP1
Domain	IPR018502	Annexin_repeat	InterPro	0.000158	5	14	ANXA4,ANXA3,ANXA5,ANXA1,ANXA2
Domain	SM00335	ANX	SMART	0.000158	5	14	ANXA4,ANXA3,ANXA5,ANXA1,ANXA2
Domain	PS00223	ANNEXIN	PROSITE	0.000158	5	14	ANXA4,ANXA3,ANXA5,ANXA1,ANXA2
Domain	IPR018252	Annexin_repeat_CS	InterPro	0.000158	5	14	ANXA4,ANXA3,ANXA5,ANXA1,ANXA2
Domain	G3DSA:1.10.220.10	Annexin	Gene3D	0.000158	5	14	ANXA4,ANXA3,ANXA5,ANXA1,ANXA2
Domain	PF00191	Annexin	Pfam	0.000158	5	14	ANXA4,ANXA3,ANXA5,ANXA1,ANXA2
Domain	G3DSA:1.10.238.10	EF-Hand_type	Gene3D	0.000188	25	280	EPS15,AIF1L,S100A10,FAM188A,PLCE1,PPP2R3C,FKBP14,TBC1D8B,CBARA1,DST,MYL7,CAPN2,CAPNS1,MYL6,S100G,CBLB,SPARC,SPTAN1,CETN2,EFHA1,TPCN1,UTRN,PLS3,MACF1,EHD4
Domain	IPR011992	EF-hand-like_dom	InterPro	0.000188	25	280	EPS15,AIF1L,S100A10,FAM188A,PLCE1,PPP2R3C,FKBP14,TBC1D8B,CBARA1,DST,MYL7,CAPN2,CAPNS1,MYL6,S100G,CBLB,SPARC,SPTAN1,CETN2,EFHA1,TPCN1,UTRN,PLS3,MACF1,EHD4
Domain	IPR001464	Annexin	InterPro	0.000229	5	15	ANXA4,ANXA3,ANXA5,ANXA1,ANXA2
Domain	PF09379	FERM_N	Pfam	0.000293	7	33	FERMT2,PTPN21,FRMD6,EZR,EPB41L5,PTPN3,PTPN14
Domain	IPR018979	FERM_N	InterPro	0.000293	7	33	FERMT2,PTPN21,FRMD6,EZR,EPB41L5,PTPN3,PTPN14
Domain	PF09380	FERM_C	Pfam	0.000393	6	25	PTPN21,FRMD6,EZR,EPB41L5,PTPN3,PTPN14
Domain	IPR018980	FERM_PH-like_C	InterPro	0.000393	6	25	PTPN21,FRMD6,EZR,EPB41L5,PTPN3,PTPN14
Domain	IPR002290	Ser/Thr_prot_kinase_dom	InterPro	0.00045	23	263	AKT2,LATS2,MAP3K5,MAST4,PAK1,CAMK2D,CDKL5,MYLK,CDC42BPA,NEK7,NEK1,GRK5,CDK7,PRKCI,PRKG1,PRKAA2,OXSR1,NLK,AKT3,HIPK3,CSNK2A1,MST4,MARK2
Domain	SM00220	S_TKc	SMART	0.00045	23	263	AKT2,LATS2,MAP3K5,MAST4,PAK1,CAMK2D,CDKL5,MYLK,CDC42BPA,NEK7,NEK1,GRK5,CDK7,PRKCI,PRKG1,PRKAA2,OXSR1,NLK,AKT3,HIPK3,CSNK2A1,MST4,MARK2
Domain	IPR003659	Plexin-like	InterPro	0.000461	8	46	SEMA5A,SEMA3G,PLXNB1,PLXDC2,ITGB8,ITGB1,ITGB5,SEMA3E
Domain	SM00423	PSI	SMART	0.000461	8	46	SEMA5A,SEMA3G,PLXNB1,PLXDC2,ITGB8,ITGB1,ITGB5,SEMA3E
Domain	SM00121	IB	SMART	0.00059	5	18	CRIM1,CYR61,IGFBP7,CTGF,HTRA1
Domain	IPR016201	Plexin-like_fold	InterPro	0.000614	7	37	SEMA5A,SEMA3G,PLXNB1,ITGB8,ITGB1,ITGB5,SEMA3E
Domain	PF10262	SelT	Pfam	0.000621	3	5	SEPW1,SELT,C17orf37
Domain	IPR004328	BRO1	InterPro	0.000621	3	5	BROX,PDCD6IP,RHPN1
Domain	PS51180	BRO1	PROSITE	0.000621	3	5	BROX,PDCD6IP,RHPN1
Domain	IPR011893	Selenoprotein_Rdx-typ	InterPro	0.000621	3	5	SEPW1,SELT,C17orf37
Domain	PF03097	BRO1	Pfam	0.000621	3	5	BROX,PDCD6IP,RHPN1
Domain	SM00324	RhoGAP	SMART	0.000642	9	60	ARHGAP24,ARHGAP5,ARHGAP1,ARHGAP18,ARHGAP12,ARHGAP32,SRGAP2,ARHGAP29,SRGAP1
Domain	IPR001806	Ras_GTPase	InterPro	0.000684	16	158	ARF1,ARF3,ARHGAP5,RHOA,RND3,RRAS,SAR1B,RRAS2,RASL11A,RAB18,RAB21,RAB11B,RAB1A,RAB3B,RAB6A,RAB5B
Domain	PF00620	RhoGAP	Pfam	0.000727	9	61	ARHGAP24,ARHGAP5,ARHGAP1,ARHGAP18,ARHGAP12,ARHGAP32,SRGAP2,ARHGAP29,SRGAP1
Domain	IPR002048	EF_hand_Ca-bd	InterPro	0.000813	19	208	EPS15,AIF1L,S100A10,PPP2R3C,FKBP14,CBARA1,DST,MYL7,CAPN2,CAPNS1,MYL6,S100G,SPARC,SPTAN1,CETN2,EFHA1,PLS3,MACF1,EHD4
Domain	G3DSA:1.10.555.10	RhoGAP	Gene3D	0.000821	9	62	ARHGAP24,ARHGAP5,ARHGAP1,ARHGAP18,ARHGAP12,ARHGAP32,SRGAP2,ARHGAP29,SRGAP1
Domain	PS50238	RHOGAP	PROSITE	0.000821	9	62	ARHGAP24,ARHGAP5,ARHGAP1,ARHGAP18,ARHGAP12,ARHGAP32,SRGAP2,ARHGAP29,SRGAP1
Domain	IPR000198	RhoGAP_dom	InterPro	0.000821	9	62	ARHGAP24,ARHGAP5,ARHGAP1,ARHGAP18,ARHGAP12,ARHGAP32,SRGAP2,ARHGAP29,SRGAP1
Domain	PF00611	FCH	Pfam	0.000999	5	20	FNBP1L,FCHSD2,SRGAP2,FNBP1,SRGAP1
Domain	PS50133	FCH	PROSITE	0.000999	5	20	FNBP1L,FCHSD2,SRGAP2,FNBP1,SRGAP1
Domain	PF00777	Glyco_transf_29	Pfam	0.000999	5	20	ST6GALNAC3,ST3GAL3,ST3GAL1,ST6GAL1,ST6GALNAC6
Domain	IPR001675	Glyco_trans_29	InterPro	0.000999	5	20	ST6GALNAC3,ST3GAL3,ST3GAL1,ST6GAL1,ST6GALNAC6
Domain	PS51323	IGFBP_N_2	PROSITE	0.000999	5	20	CRIM1,CYR61,IGFBP7,CTGF,HTRA1
Domain	IPR000867	IGFBP-like	InterPro	0.000999	5	20	CRIM1,CYR61,IGFBP7,CTGF,HTRA1
Domain	SM00033	CH	SMART	0.001161	9	65	IQGAP2,DST,SPTBN1,UTRN,PLS3,PARVA,SPECC1L,MACF1,LRCH1
Domain	IPR000242	Tyr_Pase_rcpt/non-rcpt	InterPro	0.001166	7	41	PTPN21,CDC14A,PTPN3,PTPN12,PTPN14,PTPRJ,PTPRO
Domain	PF00102	Y_phosphatase	Pfam	0.001166	7	41	PTPN21,CDC14A,PTPN3,PTPN12,PTPN14,PTPRJ,PTPRO
Domain	IPR016444	Synaptobrevin_met/fun	InterPro	0.001204	3	6	VAMP2,VAMP8,VAMP3
Domain	PF01027	UPF0005	Pfam	0.001204	3	6	TMBIM6,TMBIM1,GHITM
Domain	IPR006214	Inhibitor_apoptosis_Bax1	InterPro	0.001204	3	6	TMBIM6,TMBIM1,GHITM
Domain	IPR017442	Se/Thr_prot_kinase-like_dom	InterPro	0.001251	27	354	AKT2,LATS2,MAP3K5,MAST4,BMPR1A,PAK1,CAMK2D,CDKL5,MYLK,CDC42BPA,NEK7,NEK1,GRK5,CDK7,PRKCI,PRKG1,PRKAA2,OXSR1,NLK,AKT3,HIPK3,CSNK2A1,CSNK1A1,TRIB2,MST4,UHMK1,MARK2
Domain	IPR001060	FCH	InterPro	0.001268	5	21	FNBP1L,FCHSD2,SRGAP2,FNBP1,SRGAP1
Domain	PS00108	PROTEIN_KINASE_ST	PROSITE	0.001415	27	357	AKT2,LATS2,MAP3K5,MAST4,BMPR1A,PAK1,CAMK2D,CDKL5,MYLK,CDC42BPA,NEK7,NEK1,GRK5,CDK7,PRKCI,PRKG1,PRKAA2,OXSR1,NLK,AKT3,HIPK3,CSNK2A1,CSNK1A1,MST4,ZAK,UHMK1,MARK2
Domain	IPR000961	AGC-kinase_C	InterPro	0.001562	8	55	AKT2,LATS2,MAST4,CDC42BPA,GRK5,PRKCI,PRKG1,AKT3
Domain	SM00133	S_TK_X	SMART	0.001562	8	55	AKT2,LATS2,MAST4,CDC42BPA,GRK5,PRKCI,PRKG1,AKT3
Domain	PS51285	AGC_KINASE_CTER	PROSITE	0.001562	8	55	AKT2,LATS2,MAST4,CDC42BPA,GRK5,PRKCI,PRKG1,AKT3
Domain	PF00435	Spectrin	Pfam	0.001586	5	22	DST,SPTBN1,SPTAN1,UTRN,MACF1
Domain	IPR017987	Wilms_tumour	InterPro	0.001635	2	2	WT1,FMNL2
Domain	IPR007262	VPS55	InterPro	0.001635	2	2	LEPROT,LEPROTL1
Domain	PF05602	CLPTM1	Pfam	0.001635	2	2	CLPTM1,CLPTM1L
Domain	IPR014392	Tyr_Pase_non-rcpt_typ-14/21	InterPro	0.001635	2	2	PTPN21,PTPN14
Domain	PF04133	Vps55	Pfam	0.001635	2	2	LEPROT,LEPROTL1
Domain	IPR008429	CLPTM1	InterPro	0.001635	2	2	CLPTM1,CLPTM1L
Domain	SM00246	WH2	SMART	0.001923	4	14	WASL,WIPF3,MTSS1,WASF2
Domain	PS00019	ACTININ_1	PROSITE	0.00196	5	23	DST,SPTBN1,UTRN,PLS3,MACF1
Domain	PS00020	ACTININ_2	PROSITE	0.00196	5	23	DST,SPTBN1,UTRN,PLS3,MACF1
Domain	IPR001589	Actinin_actin-bd_CS	InterPro	0.00196	5	23	DST,SPTBN1,UTRN,PLS3,MACF1
Domain	G3DSA:1.10.418.10	Calponin-homology	Gene3D	0.001976	9	70	IQGAP2,DST,SPTBN1,UTRN,PLS3,PARVA,SPECC1L,MACF1,LRCH1
Domain	PF00307	CH	Pfam	0.001976	9	70	IQGAP2,DST,SPTBN1,UTRN,PLS3,PARVA,SPECC1L,MACF1,LRCH1
Domain	IPR012012	Integrin_bsu_subgr	InterPro	0.002043	3	7	ITGB8,ITGB1,ITGB5
Domain	IPR008271	Ser/Thr_prot_kinase_AS	InterPro	0.002384	26	352	AKT2,LATS2,MAP3K5,MAST4,BMPR1A,PAK1,CAMK2D,CDKL5,MYLK,CDC42BPA,NEK7,NEK1,GRK5,CDK7,PRKCI,PRKG1,PRKAA2,OXSR1,NLK,AKT3,HIPK3,CSNK2A1,CSNK1A1,ZAK,UHMK1,MARK2
Domain	IPR019747	FERM_CS	InterPro	0.002395	5	24	PTPN21,EZR,EPB41L5,PTPN3,PTPN14
Domain	PS50021	CH	PROSITE	0.002407	9	72	IQGAP2,DST,SPTBN1,UTRN,PLS3,PARVA,SPECC1L,MACF1,LRCH1
Domain	PF00071	Ras	Pfam	0.002525	13	131	ARHGAP5,RHOA,RND3,RRAS,RRAS2,RASL11A,RAB18,RAB21,RAB11B,RAB1A,RAB3B,RAB6A,RAB5B
Domain	IPR013753	Ras	InterPro	0.002525	13	131	ARHGAP5,RHOA,RND3,RRAS,RRAS2,RASL11A,RAB18,RAB21,RAB11B,RAB1A,RAB3B,RAB6A,RAB5B
Domain	PF02205	WH2	Pfam	0.002539	4	15	WASL,WIPF3,MTSS1,WASF2
Domain	IPR017441	Protein_kinase_ATP_BS	InterPro	0.00254	27	372	AKT2,LATS2,MAP3K5,FYN,MERTK,BMPR1A,PAK1,CAMK2D,CDKL5,MYLK,CDC42BPA,NEK7,NEK1,GRK5,CDK7,PRKCI,PRKG1,PRKAA2,OXSR1,NLK,AKT3,HIPK3,CSNK2A1,CSNK1A1,JAK1,MST4,MARK2
Domain	IPR017936	Thioredoxin-like	InterPro	0.002556	6	35	TMX3,PRDX5,TMX2,TXNDC12,P4HB,PDIA6
Domain	PS50222	EF_HAND_2	PROSITE	0.00262	19	230	EPS15,AIF1L,PPP2R3C,FKBP14,TBC1D8B,CBARA1,DST,MYL7,CAPN2,CAPNS1,MYL6,S100G,SPARC,SPTAN1,CETN2,EFHA1,PLS3,MACF1,EHD4
Domain	PF00069	Pkinase	Pfam	0.002736	27	374	AKT2,LATS2,MAP3K5,MAST4,BMPR1A,PAK1,CAMK2D,CDKL5,MYLK,CDC42BPA,NEK7,NEK1,GRK5,CDK7,PRKCI,PRKG1,PRKAA2,OXSR1,NLK,AKT3,HIPK3,CSNK2A1,CSNK1A1,TRIB2,MST4,UHMK1,MARK2
Domain	IPR019750	Band_41_fam	InterPro	0.002895	5	25	PTPN21,EZR,EPB41L5,PTPN3,PTPN14
Domain	PS00194	THIOREDOXIN_1	PROSITE	0.002895	5	25	TMX3,TMX2,TXNDC12,P4HB,PDIA6
Domain	IPR001715	CH-domain	InterPro	0.002911	9	74	IQGAP2,DST,SPTBN1,UTRN,PLS3,PARVA,SPECC1L,MACF1,LRCH1
Domain	SM00194	PTPc	SMART	0.002964	6	36	PTPN21,PTPN3,PTPN12,PTPN14,PTPRJ,PTPRO
Domain	IPR011009	Kinase-like_dom	InterPro	0.003058	35	529	AKT2,LATS2,MAP3K5,FYN,MERTK,NPR1,MAST4,DST,BMPR1A,PAK1,CAMK2D,CDKL5,MYLK,CDC42BPA,NEK7,NEK1,GRK5,CDK7,PRKCI,PRKG1,PRKAA2,OXSR1,NLK,PDCD6IP,AKT3,HIPK3,CSNK2A1,CSNK1A1,JAK1,MACF1,TRIB2,MST4,ZAK,UHMK1,MARK2
Domain	PF00362	Integrin_beta	Pfam	0.003171	3	8	ITGB8,ITGB1,ITGB5
Domain	PS51231	DAD	PROSITE	0.003171	3	8	DIAPH2,DAAM2,FMNL2
Domain	IPR002369	Integrin_bsu_N	InterPro	0.003171	3	8	ITGB8,ITGB1,ITGB5
Domain	PS00417	SYNAPTOBREVIN	PROSITE	0.003171	3	8	VAMP2,VAMP8,VAMP3
Domain	IPR014767	Diaphanous_autoregulatory	InterPro	0.003171	3	8	DIAPH2,DAAM2,FMNL2
Domain	SM00187	INB	SMART	0.003171	3	8	ITGB8,ITGB1,ITGB5
Domain	IPR001436	Alpha-crystallin/HSP	InterPro	0.003171	3	8	HSPB8,HSPB2,CRYAB
Domain	IPR005788	Disulphide_isomerase	InterPro	0.003171	3	8	TMX3,P4HB,PDIA6
Domain	IPR005225	Small_GTP-bd	InterPro	0.003256	15	167	ARF1,ARF3,RHOA,RND3,RRAS,SAR1B,RRAS2,RASL11A,RAB18,RAB21,RAB11B,RAB1A,RAB3B,RAB6A,RAB5B
Domain	PS00018	EF_HAND_1	PROSITE	0.003926	17	204	EPS15,AIF1L,PPP2R3C,FKBP14,TBC1D8B,CBARA1,DST,MYL7,CAPN2,CAPNS1,S100G,SPARC,SPTAN1,CETN2,PLS3,MACF1,EHD4
Domain	IPR000719	Prot_kinase_cat_dom	InterPro	0.004032	32	480	AKT2,LATS2,MAP3K5,FYN,MERTK,NPR1,MAST4,BMPR1A,PAK1,CAMK2D,CDKL5,MYLK,CDC42BPA,NEK7,NEK1,GRK5,CDK7,PRKCI,PRKG1,PRKAA2,OXSR1,NLK,AKT3,HIPK3,CSNK2A1,CSNK1A1,JAK1,TRIB2,MST4,ZAK,UHMK1,MARK2
Domain	IPR009060	UBA-like	InterPro	0.004133	8	64	SQSTM1,LATS2,USP13,OTUD7B,SPATS2L,CBLB,NUB1,CUEDC1
Domain	PF00219	IGFBP	Pfam	0.00415	4	17	CYR61,IGFBP7,CTGF,HTRA1
Domain	IPR017937	Thioredoxin_CS	InterPro	0.00415	4	17	TMX3,TXNDC12,P4HB,PDIA6
Domain	PF00595	PDZ	Pfam	0.004223	13	139	MAST4,TJP1,PDLIM5,LIN7C,PARD3B,MAGI2,PARD6B,MPP5,ARHGEF12,SHROOM3,RHPN1,HTRA1,PTPN3
Domain	PS50055	TYR_PHOSPHATASE_PTP	PROSITE	0.004482	6	39	PTPN21,PTPN3,PTPN12,PTPN14,PTPRJ,PTPRO
Domain	PS50011	PROTEIN_KINASE_DOM	PROSITE	0.004558	32	484	AKT2,LATS2,MAP3K5,FYN,MERTK,NPR1,MAST4,BMPR1A,PAK1,CAMK2D,CDKL5,MYLK,CDC42BPA,NEK7,NEK1,GRK5,CDK7,PRKCI,PRKG1,PRKAA2,OXSR1,NLK,AKT3,HIPK3,CSNK2A1,CSNK1A1,JAK1,TRIB2,MST4,ZAK,UHMK1,MARK2
Domain	IPR010473	Drf_GTPase-bd	InterPro	0.004615	3	9	DIAPH2,DAAM2,FMNL2
Domain	PF06367	Drf_FH3	Pfam	0.004615	3	9	DIAPH2,DAAM2,FMNL2
Domain	IPR010472	Drf_FH3	InterPro	0.004615	3	9	DIAPH2,DAAM2,FMNL2
Domain	IPR001169	Integrin_bsu_C	InterPro	0.004615	3	9	ITGB8,ITGB1,ITGB5
Domain	IPR015812	Integrin_bsu	InterPro	0.004615	3	9	ITGB8,ITGB1,ITGB5
Domain	PF06371	Drf_GBD	Pfam	0.004615	3	9	DIAPH2,DAAM2,FMNL2
Domain	PS00243	INTEGRIN_BETA	PROSITE	0.004615	3	9	ITGB8,ITGB1,ITGB5
Domain	SM00054	EFh	SMART	0.004766	13	141	EPS15,FKBP14,CBARA1,DST,MYL7,CAPN2,CAPNS1,MYL6,SPTAN1,CETN2,EFHA1,PLS3,MACF1
Domain	PS00311	LAMP_2	PROSITE	0.004774	2	3	LAMP1,LAMP2
Domain	IPR001170	Ntpep_rcpt_N	InterPro	0.004774	2	3	NPR3,NPR1
Domain	PS00310	LAMP_1	PROSITE	0.004774	2	3	LAMP1,LAMP2
Domain	IPR015744	Serine/threonine_Kinase_Rac	InterPro	0.004774	2	3	AKT2,AKT3
Domain	IPR018134	LAMP_CS	InterPro	0.004774	2	3	LAMP1,LAMP2
Domain	PS00458	ANF_RECEPTORS	PROSITE	0.004774	2	3	NPR3,NPR1
Domain	PS00805	CALRETICULIN_REPEAT	PROSITE	0.004774	2	3	CANX,CALR
Domain	IPR002017	Spectrin_repeat	InterPro	0.004846	5	28	DST,SPTBN1,SPTAN1,UTRN,MACF1
Domain	IPR018247	EF_Hand_1_Ca_BS	InterPro	0.005042	15	175	EPS15,PPP2R3C,FKBP14,CBARA1,DST,MYL7,CAPN2,CAPNS1,S100G,SPARC,SPTAN1,CETN2,PLS3,MACF1,EHD4
Domain	SM00055	FCH	SMART	0.005167	4	18	FNBP1L,SRGAP2,FNBP1,SRGAP1
Domain	IPR009053	Prefoldin	InterPro	0.005481	8	67	EPS15,ATP6V0A1,TRAK2,UACA,RB1CC1,PDRG1,LUZP1,KRT7
Domain	PS00107	PROTEIN_KINASE_ATP	PROSITE	0.005597	30	452	AKT2,LATS2,MAP3K5,FYN,MERTK,MAST4,BMPR1A,PAK1,CAMK2D,CDKL5,MYLK,CDC42BPA,NEK7,NEK1,GRK5,CDK7,PRKCI,PRKG1,PRKAA2,OXSR1,NLK,AKT3,HIPK3,CSNK2A1,CSNK1A1,JAK1,MST4,ZAK,UHMK1,MARK2
Domain	IPR000095	PAK_box_Rho-bd	InterPro	0.006339	4	19	WASL,CDC42SE2,PAK1,CDC42BPA
Domain	PS50108	CRIB	PROSITE	0.006339	4	19	WASL,CDC42SE2,PAK1,CDC42BPA
Domain	SM00228	PDZ	SMART	0.006374	13	146	MAST4,TJP1,PDLIM5,LIN7C,PARD3B,MAGI2,PARD6B,MPP5,ARHGEF12,SHROOM3,RHPN1,HTRA1,PTPN3
Domain	IPR002068	Hsp20	InterPro	0.006396	3	10	HSPB8,HSPB2,CRYAB
Domain	PF00011	HSP20	Pfam	0.006396	3	10	HSPB8,HSPB2,CRYAB
Domain	PS01031	HSP20	PROSITE	0.006396	3	10	HSPB8,HSPB2,CRYAB
Domain	IPR015940	UBA/transl_elong_EF1B_N_euk	InterPro	0.006506	6	42	SQSTM1,LATS2,USP13,CBLB,NUB1,MARK2
Domain	SM00165	UBA	SMART	0.006575	5	30	SQSTM1,USP13,CBLB,NUB1,MARK2
Domain	IPR018249	EF_HAND_2	InterPro	0.00723	17	217	EPS15,AIF1L,FKBP14,TBC1D8B,CBARA1,DST,MYL7,CAPN2,CAPNS1,MYL6,S100G,SPTAN1,CETN2,EFHA1,PLS3,MACF1,EHD4
Domain	IPR000449	UBA/transl_elong_EF1B_N	InterPro	0.007308	6	43	SQSTM1,LATS2,USP13,CBLB,NUB1,MARK2
Domain	PS51352	THIOREDOXIN_2	PROSITE	0.007308	6	43	TMX3,PRDX5,TMX2,TXNDC12,P4HB,PDIA6
Domain	PS50106	PDZ	PROSITE	0.007529	13	149	MAST4,TJP1,PDLIM5,LIN7C,PARD3B,MAGI2,PARD6B,MPP5,ARHGEF12,SHROOM3,RHPN1,HTRA1,PTPN3
Domain	PF00085	Thioredoxin	Pfam	0.007583	5	31	TMX3,TMX2,TXNDC12,P4HB,PDIA6
Domain	IPR013766	Thioredoxin_domain	InterPro	0.007583	5	31	TMX3,TMX2,TXNDC12,P4HB,PDIA6
Domain	IPR001478	PDZ/DHR/GLGF	InterPro	0.007948	13	150	MAST4,TJP1,PDLIM5,LIN7C,PARD3B,MAGI2,PARD6B,MPP5,ARHGEF12,SHROOM3,RHPN1,HTRA1,PTPN3
Domain	IPR010703	DOCK	InterPro	0.008532	3	11	DOCK5,DOCK4,DOCK11
Domain	PF06920	Ded_cyto	Pfam	0.008532	3	11	DOCK5,DOCK4,DOCK11
Domain	IPR001930	Peptidase_M1	InterPro	0.008532	3	11	ERAP1,LNPEP,ENPEP
Domain	IPR014768	GTPase-bd/formin_homology_3	InterPro	0.008532	3	11	DIAPH2,DAAM2,FMNL2
Domain	PF00957	Synaptobrevin	Pfam	0.008532	3	11	VAMP2,VAMP8,VAMP3
Domain	PS51232	GBD_FH3	PROSITE	0.008532	3	11	DIAPH2,DAAM2,FMNL2
Domain	SM00150	SPEC	SMART	0.008695	5	32	DST,SPTBN1,SPTAN1,UTRN,MACF1
Domain	IPR018159	Spectrin/alpha-actinin	InterPro	0.008695	5	32	DST,SPTBN1,SPTAN1,UTRN,MACF1
Domain	PF00036	efhand	Pfam	0.008842	13	152	EPS15,FKBP14,DST,MYL7,CAPN2,CAPNS1,MYL6,S100G,SPTAN1,CETN2,EFHA1,PLS3,MACF1
Domain	IPR003124	WH2_actin-bd	InterPro	0.009181	4	21	WASL,WIPF3,MTSS1,WASF2
Domain	PS00288	TIMP	PROSITE	0.009291	2	4	TIMP2,TIMP3
Domain	PS00964	SYNDECAN	PROSITE	0.009291	2	4	SDC4,SDC2
Domain	PF00262	Calreticulin	Pfam	0.009291	2	4	CANX,CALR
Domain	PS00804	CALRETICULIN_2	PROSITE	0.009291	2	4	CANX,CALR
Domain	PF00965	TIMP	Pfam	0.009291	2	4	TIMP2,TIMP3
Domain	SM00243	GAS2	SMART	0.009291	2	4	DST,MACF1
Domain	IPR001050	Syndecan	InterPro	0.009291	2	4	SDC4,SDC2
Domain	IPR018124	Calret/calnex_CS	InterPro	0.009291	2	4	CANX,CALR
Domain	PS00803	CALRETICULIN_1	PROSITE	0.009291	2	4	CANX,CALR
Domain	IPR001033	Alpha_catenin	InterPro	0.009291	2	4	CTNNAL1,CTNNA1
Domain	IPR001580	Calret/calnex	InterPro	0.009291	2	4	CANX,CALR
Domain	IPR001820	Prot_inh_TIMP	InterPro	0.009291	2	4	TIMP2,TIMP3
Domain	PF01034	Syndecan	Pfam	0.009291	2	4	SDC4,SDC2
Domain	SM00206	NTR	SMART	0.009291	2	4	TIMP2,TIMP3
Domain	PS51407	LAMP_3	PROSITE	0.009291	2	4	LAMP1,LAMP2
Domain	PS50030	UBA	PROSITE	0.010142	6	46	SQSTM1,LATS2,USP13,CBLB,NUB1,MARK2
Domain	SM00175	RAB	SMART	0.010352	7	60	RAB18,RAB21,RAB11B,RAB1A,RAB3B,RAB6A,RAB5B
Domain	IPR003579	GTPase_Rab	InterPro	0.010352	7	60	RAB18,RAB21,RAB11B,RAB1A,RAB3B,RAB6A,RAB5B
Domain	PS50892	V_SNARE	PROSITE	0.011038	3	12	VAMP2,VAMP8,VAMP3
Domain	PS00014	ER_TARGET	PROSITE	0.011239	6	47	EDEM3,FKBP14,P4HB,CALR,LEPREL1,PDIA6
Domain	G3DSA:3.10.120.10	Cyt_B5	Gene3D	0.013924	3	13	CYB5R4,CYB5D1,FA2H
Domain	SM00645	Pept_C1	SMART	0.013924	3	13	CTSB,CTSO,CTSL1
Domain	PF00753	Lactamase_B	Pfam	0.013924	3	13	LACTB2,HAGH,MBLAC2
Domain	G3DSA:2.60.40.1120	CarboxyPept_regulatory	Gene3D	0.013924	3	13	AEBP1,C15orf24,CPD
Domain	IPR001388	Synaptobrevin	InterPro	0.013924	3	13	VAMP2,VAMP8,VAMP3
Domain	IPR005746	Thioredoxin	InterPro	0.013924	3	13	TMX3,P4HB,PDIA6
Domain	IPR014782	Peptidase_M1_N	InterPro	0.013924	3	13	ERAP1,LNPEP,ENPEP
Domain	PF01433	Peptidase_M1	Pfam	0.013924	3	13	ERAP1,LNPEP,ENPEP
Domain	IPR000668	Peptidase_C1A_C	InterPro	0.013924	3	13	CTSB,CTSO,CTSL1
Domain	IPR013128	Peptidase_C1A	InterPro	0.013924	3	13	CTSB,CTSO,CTSL1
Domain	PF00112	Peptidase_C1	Pfam	0.013924	3	13	CTSB,CTSO,CTSL1
Domain	PS00191	CYTOCHROME_B5_1	PROSITE	0.013924	3	13	CYB5R4,CYB5D1,FA2H
Domain	PS50255	CYTOCHROME_B5_2	PROSITE	0.013924	3	13	CYB5R4,CYB5D1,FA2H
Domain	IPR014766	CarboxyPept_regulatory_dom	InterPro	0.013924	3	13	AEBP1,C15orf24,CPD
Domain	IPR017892	Pkinase_C	InterPro	0.014262	5	36	AKT2,LATS2,CDC42BPA,PRKCI,AKT3
Domain	SM00242	MYSc	SMART	0.014262	5	36	MYH9,MYO6,MYO1E,MYO1D,MYO10
Domain	PF00627	UBA	Pfam	0.014262	5	36	LATS2,USP13,CBLB,NUB1,MARK2
Domain	IPR001609	Myosin_head_motor_dom	InterPro	0.014262	5	36	MYH9,MYO6,MYO1E,MYO1D,MYO10
Domain	PF00063	Myosin_head	Pfam	0.014262	5	36	MYH9,MYO6,MYO1E,MYO1D,MYO10
Domain	IPR008978	HSP20-like_chaperone	InterPro	0.014814	4	24	HSPB8,CYB5R4,HSPB2,CRYAB
Domain	PS51082	WH2	PROSITE	0.014814	4	24	WASL,WIPF3,MTSS1,WASF2
Domain	IPR011072	HR1_rho-bd	InterPro	0.014814	4	24	FNBP1L,CDC42BPA,RHPN1,FNBP1
Domain	G3DSA:1.20.5.520	Thymosin_b4	Gene3D	0.015071	2	5	TMSB10,TMSB4X
Domain	PF01290	Thymosin	Pfam	0.015071	2	5	TMSB10,TMSB4X
Domain	SM00152	THY	SMART	0.015071	2	5	TMSB10,TMSB4X
Domain	IPR008333	OxRdtase_FAD-bd_dom	InterPro	0.015071	2	5	CYB5R4,CYB5R3
Domain	PF01299	Lamp	Pfam	0.015071	2	5	LAMP1,LAMP2
Domain	IPR012395	IGFBP_CNN	InterPro	0.015071	2	5	CYR61,CTGF
Domain	PF03348	Serinc	Pfam	0.015071	2	5	SERINC3,SERINC1
Domain	IPR018506	Cyt_B5_heme-BS	InterPro	0.015071	2	5	CYB5R4,FA2H
Domain	PS00500	THYMOSIN_B4	PROSITE	0.015071	2	5	TMSB10,TMSB4X
Domain	IPR001834	NADH-Cyt_B5_reductase	InterPro	0.015071	2	5	CYB5R4,CYB5R3
Domain	IPR009033	Calreticulin/calnexin_P	InterPro	0.015071	2	5	CANX,CALR
Domain	PF00970	FAD_binding_6	Pfam	0.015071	2	5	CYB5R4,CYB5R3
Domain	IPR005016	TMS_TDE	InterPro	0.015071	2	5	SERINC3,SERINC1
Domain	PF01044	Vinculin	Pfam	0.015071	2	5	CTNNAL1,CTNNA1
Domain	IPR001152	Thymosin_b4	InterPro	0.015071	2	5	TMSB10,TMSB4X
Domain	IPR002000	Lysosome-assoc_membr_glycop	InterPro	0.015071	2	5	LAMP1,LAMP2
Domain	PD005116	Thymosin_b4	ProDom	0.015071	2	5	TMSB10,TMSB4X
Domain	IPR016323	Thymosin_b4_chordata	InterPro	0.015071	2	5	TMSB10,TMSB4X
Domain	IPR015425	FH2_actin-bd	InterPro	0.017198	3	14	DIAPH2,DAAM2,FMNL2
Domain	PS51444	FH2	PROSITE	0.017198	3	14	DIAPH2,DAAM2,FMNL2
Domain	SM00285	PBD	SMART	0.017198	3	14	WASL,PAK1,CDC42BPA
Domain	PF00564	PB1	Pfam	0.017198	3	14	SQSTM1,PRKCI,PARD6B
Domain	IPR000270	OPR_PB1	InterPro	0.017198	3	14	SQSTM1,PRKCI,PARD6B
Domain	PF00173	Cyt-b5	Pfam	0.017198	3	14	CYB5R4,CYB5D1,FA2H
Domain	SM00666	PB1	SMART	0.017198	3	14	SQSTM1,PRKCI,PARD6B
Domain	SM00498	FH2	SMART	0.017198	3	14	DIAPH2,DAAM2,FMNL2
Domain	IPR001199	Cyt_B5	InterPro	0.017198	3	14	CYB5R4,CYB5D1,FA2H
Domain	PF02181	FH2	Pfam	0.017198	3	14	DIAPH2,DAAM2,FMNL2
Domain	IPR003104	Actin-bd_FH2/DRF_autoreg	InterPro	0.017198	3	14	DIAPH2,DAAM2,FMNL2
Domain	PS00139	THIOL_PROTEASE_CYS	PROSITE	0.019561	4	26	CAPN2,CTSB,CTSO,CTSL1
Domain	IPR004827	TF_bZIP	InterPro	0.019625	6	53	CREB3L2,NFE2L1,ATF6,MAFB,JUN,C5orf41
Domain	IPR012163	Sialyl_trans	InterPro	0.020862	3	15	ST3GAL3,ST3GAL1,ST6GAL1
Domain	IPR001279	Blactmase-like	InterPro	0.020862	3	15	LACTB2,HAGH,MBLAC2
Domain	SM00849	Lactamase_B	SMART	0.020862	3	15	LACTB2,HAGH,MBLAC2
Domain	G3DSA:2.170.240.10	Procollagn4_C	Gene3D	0.022005	2	6	COL4A4,COL4A3
Domain	IPR002946	Int_Cl_channel	InterPro	0.022005	2	6	CLIC3,CLIC5
Domain	IPR005108	HELP	InterPro	0.022005	2	6	EML4,EML1
Domain	PF02187	GAS2	Pfam	0.022005	2	6	DST,MACF1
Domain	PF06017	Myosin_TH1	Pfam	0.022005	2	6	MYO1E,MYO1D
Domain	IPR014836	Integrin_bsu_cyt	InterPro	0.022005	2	6	ITGB1,ITGB5
Domain	SM00099	btg1	SMART	0.022005	2	6	TOB1,BTG2
Domain	SM00111	C4	SMART	0.022005	2	6	COL4A4,COL4A3
Domain	SM00139	MyTH4	SMART	0.022005	2	6	PLEKHH2,MYO10
Domain	G3DSA:3.30.920.20	GAS2_dom	Gene3D	0.022005	2	6	DST,MACF1
Domain	PF00930	DPPIV_N	Pfam	0.022005	2	6	DPP8,DPP4
Domain	IPR001442	Collagen_VI_NC	InterPro	0.022005	2	6	COL4A4,COL4A3
Domain	PF03451	HELP	Pfam	0.022005	2	6	EML4,EML1
Domain	IPR002469	Peptidase_S9B	InterPro	0.022005	2	6	DPP8,DPP4
Domain	PF01413	C4	Pfam	0.022005	2	6	COL4A4,COL4A3
Domain	IPR010926	Myosin_tail_2	InterPro	0.022005	2	6	MYO1E,MYO1D
Domain	PS01203	BTG_2	PROSITE	0.022005	2	6	TOB1,BTG2
Domain	G3DSA:1.20.5.630	Integrin_bsu_cyt	Gene3D	0.022005	2	6	ITGB1,ITGB5
Domain	PF07742	BTG	Pfam	0.022005	2	6	TOB1,BTG2
Domain	IPR016439	Longevity_assurance_LAG1_LAC1	InterPro	0.022005	2	6	LASS2,LASS6
Domain	PF08725	Integrin_b_cyt	Pfam	0.022005	2	6	ITGB1,ITGB5
Domain	PS00960	BTG_1	PROSITE	0.022005	2	6	TOB1,BTG2
Domain	IPR003108	GAS2_dom	InterPro	0.022005	2	6	DST,MACF1
Domain	PS51460	GAR	PROSITE	0.022005	2	6	DST,MACF1
Domain	IPR002087	Anti_prolifrtn	InterPro	0.022005	2	6	TOB1,BTG2
Domain	PS51403	NC1_IV	PROSITE	0.022005	2	6	COL4A4,COL4A3
Domain	PS00639	THIOL_PROTEASE_HIS	PROSITE	0.022247	4	27	CAPN2,CTSB,CTSO,CTSL1
Domain	PS00640	THIOL_PROTEASE_ASN	PROSITE	0.022247	4	27	CAPN2,CTSB,CTSO,CTSL1
Domain	PF00433	Pkinase_C	Pfam	0.024057	5	41	AKT2,LATS2,CDC42BPA,PRKCI,AKT3
Domain	G3DSA:1.10.506.10	RasGAP	Gene3D	0.024921	3	16	IQGAP2,PLXNB1,RASA2
Domain	IPR001936	RasGAP	InterPro	0.024921	3	16	IQGAP2,PLXNB1,RASA2
Domain	IPR008969	CarboxyPept-like_regulatory	InterPro	0.024921	3	16	AEBP1,C15orf24,CPD
Domain	PF00786	PBD	Pfam	0.024921	3	16	WASL,CDC42SE2,PAK1
Domain	IPR006620	Pro_4_hyd_alph	InterPro	0.024921	3	16	P4HA1,LEPREL1,PLOD2
Domain	SM00702	P4Hc	SMART	0.024921	3	16	P4HA1,LEPREL1,PLOD2
Domain	IPR000169	Pept_cys_AS	InterPro	0.025147	4	28	CAPN2,CTSB,CTSO,CTSL1
Domain	IPR000387	Dual-sp/Tyr_phosphatase	InterPro	0.027553	8	89	PTPN21,STYX,CDC14A,PTPN3,PTPN12,PTPN14,PTPRJ,PTPRO
Domain	PS50056	TYR_PHOSPHATASE_2	PROSITE	0.027553	8	89	PTPN21,STYX,CDC14A,PTPN3,PTPN12,PTPN14,PTPRJ,PTPRO
Domain	IPR016130	Tyr_Pase_AS	InterPro	0.02796	7	73	PTPN21,CDC14A,PTPN3,PTPN12,PTPN14,PTPRJ,PTPRO
Domain	IPR020851	Small_GTPase	InterPro	0.02796	7	73	RAB18,RAB21,RAB11B,RAB1A,RAB3B,RAB6A,RAB5B
Domain	PS51419	RAB	PROSITE	0.02796	7	73	RAB18,RAB21,RAB11B,RAB1A,RAB3B,RAB6A,RAB5B
Domain	PS00297	HSP70_1	PROSITE	0.029371	3	17	HYOU1,HSPA12A,HSPA8
Domain	PS00329	HSP70_2	PROSITE	0.029371	3	17	HYOU1,HSPA12A,HSPA8
Domain	PS01036	HSP70_3	PROSITE	0.029371	3	17	HYOU1,HSPA12A,HSPA8
Domain	PF00681	Plectin	Pfam	0.02999	2	7	DST,MACF1
Domain	PF01532	Glyco_hydro_47	Pfam	0.02999	2	7	MAN1A2,EDEM3
Domain	SM00218	ZU5	SMART	0.02999	2	7	TJP1,UNC5C
Domain	IPR001101	Plectin_repeat	InterPro	0.02999	2	7	DST,MACF1
Domain	G3DSA:1.50.10.50	Glyco_hydro_47	Gene3D	0.02999	2	7	MAN1A2,EDEM3
Domain	IPR011026	WASP_C	InterPro	0.02999	2	7	WASL,PAK1
Domain	PF02755	RPEL	Pfam	0.02999	2	7	PHACTR4,PHACTR2
Domain	PS51073	RPEL	PROSITE	0.02999	2	7	PHACTR4,PHACTR2
Domain	IPR004018	RPEL_repeat	InterPro	0.02999	2	7	PHACTR4,PHACTR2
Domain	IPR012896	Integrin_bsu_tail	InterPro	0.02999	2	7	ITGB1,ITGB5
Domain	IPR006077	Vinculin/catenin	InterPro	0.02999	2	7	CTNNAL1,CTNNA1
Domain	SM00250	PLEC	SMART	0.02999	2	7	DST,MACF1
Domain	PF07965	Integrin_B_tail	Pfam	0.02999	2	7	ITGB1,ITGB5
Domain	SM00707	RPEL	SMART	0.02999	2	7	PHACTR4,PHACTR2
Domain	PS00778	HIS_ACID_PHOSPHAT_2	PROSITE	0.02999	2	7	ACPP,PPIP5K2
Domain	PS00616	HIS_ACID_PHOSPHAT_1	PROSITE	0.02999	2	7	ACPP,PPIP5K2
Domain	SM00630	Sema	SMART	0.031601	4	30	SEMA5A,SEMA3G,PLXNB1,SEMA3E
Domain	PF01403	Sema	Pfam	0.031601	4	30	SEMA5A,SEMA3G,PLXNB1,SEMA3E
Domain	IPR000413	Integrin_alpha	InterPro	0.034212	3	18	ITGAV,ITGA2,ITGA3
Domain	IPR013126	Hsp_70	InterPro	0.034212	3	18	HYOU1,HSPA12A,HSPA8
Domain	IPR013649	Integrin_alpha-2	InterPro	0.034212	3	18	ITGAV,ITGA2,ITGA3
Domain	PF08441	Integrin_alpha2	Pfam	0.034212	3	18	ITGAV,ITGA2,ITGA3
Domain	PS00242	INTEGRIN_ALPHA	PROSITE	0.034212	3	18	ITGAV,ITGA2,ITGA3
Domain	PS51004	SEMA	PROSITE	0.03516	4	31	SEMA5A,SEMA3G,PLXNB1,SEMA3E
Domain	IPR001627	Semaphorin/CD100_Ag	InterPro	0.03516	4	31	SEMA5A,SEMA3G,PLXNB1,SEMA3E
Domain	IPR005804	Fatty_acid_desaturase-1	InterPro	0.03893	2	8	SCD,DEGS1
Domain	IPR001382	Glyco_hydro_47	InterPro	0.03893	2	8	MAN1A2,EDEM3
Domain	PF10409	PTEN_C2	Pfam	0.03893	2	8	TNS3,TENC1
Domain	PF02138	Beach	Pfam	0.03893	2	8	NBEAL1,LRBA
Domain	IPR013625	PTB	InterPro	0.03893	2	8	TNS3,TENC1
Domain	PS51016	MYTH4	PROSITE	0.03893	2	8	PLEKHH2,MYO10
Domain	PS00460	GLUTATHIONE_PEROXID_1	PROSITE	0.03893	2	8	GPX4,GPX8
Domain	IPR000409	Beige_BEACH	InterPro	0.03893	2	8	NBEAL1,LRBA
Domain	PF08416	PTB	Pfam	0.03893	2	8	TNS3,TENC1
Domain	IPR000857	MyTH4_dom	InterPro	0.03893	2	8	PLEKHH2,MYO10
Domain	IPR001619	Sec1-like	InterPro	0.03893	2	8	STXBP1,STXBP3
Domain	PS00763	GLUTATHIONE_PEROXID_2	PROSITE	0.03893	2	8	GPX4,GPX8
Domain	PF00328	Acid_phosphat_A	Pfam	0.03893	2	8	ACPP,PPIP5K2
Domain	IPR000560	His_Pase_superF_clade-2	InterPro	0.03893	2	8	ACPP,PPIP5K2
Domain	PF00487	FA_desaturase	Pfam	0.03893	2	8	SCD,DEGS1
Domain	PS51182	C2_TENSIN	PROSITE	0.03893	2	8	TNS3,TENC1
Domain	IPR000582	Acyl-CoA-binding_protein	InterPro	0.03893	2	8	ACBD5,MYO10
Domain	PF00255	GSHPx	Pfam	0.03893	2	8	GPX4,GPX8
Domain	IPR014020	Tensin_phosphatase_C2-dom	InterPro	0.03893	2	8	TNS3,TENC1
Domain	G3DSA:1.10.1540.10	Beige_BEACH	Gene3D	0.03893	2	8	NBEAL1,LRBA
Domain	PF00784	MyTH4	Pfam	0.03893	2	8	PLEKHH2,MYO10
Domain	IPR001461	Peptidase_A1	InterPro	0.03893	2	8	CTSD,NAPSA
Domain	PF00995	Sec1	Pfam	0.03893	2	8	STXBP1,STXBP3
Domain	PS51355	GLUTATHIONE_PEROXID_3	PROSITE	0.03893	2	8	GPX4,GPX8
Domain	IPR000889	Glutathione_peroxidase	InterPro	0.03893	2	8	GPX4,GPX8
Domain	PS50197	BEACH	PROSITE	0.03893	2	8	NBEAL1,LRBA
Domain	PF00026	Asp	Pfam	0.03893	2	8	CTSD,NAPSA
Domain	IPR002165	Plexin_repeat	InterPro	0.03894	4	32	SEMA5A,SEMA3G,PLXNB1,PLXDC2
Domain	PF01437	PSI	Pfam	0.03894	4	32	SEMA5A,SEMA3G,PLXNB1,PLXDC2
Domain	G3DSA:4.10.410.10	Prot_inh_Kunz-m	Gene3D	0.039438	3	19	APP,APLP2,TMEM59
Domain	IPR005123	Oxoglutarate/Fe-dep_oxygenase	InterPro	0.039438	3	19	P4HA1,LEPREL1,PLOD2
Domain	SM00191	Int_alpha	SMART	0.039438	3	19	ITGAV,ITGA2,ITGA3
Domain	IPR013519	Int_alpha_beta-p	InterPro	0.039438	3	19	ITGAV,ITGA2,ITGA3
Domain	IPR003137	Protease-assoc_domain	InterPro	0.039438	3	19	EDEM3,SPPL2A,RNF13
Domain	PF03171	2OG-FeII_Oxy	Pfam	0.039438	3	19	P4HA1,LEPREL1,PLOD2
Domain	PF02225	PA	Pfam	0.039438	3	19	EDEM3,SPPL2A,RNF13
Domain	IPR005772	ATPase_V1-cplx_fsu_euk	InterPro	0.040466	1	1	ATP6V1F
Domain	IPR001075	NIF_FeS_clus_asmbl_NifU_C	InterPro	0.040466	1	1	NFU1
Domain	PF04869	Uso1_p115_head	Pfam	0.040466	1	1	USO1
Domain	IPR006287	DJ1	InterPro	0.040466	1	1	PARK7
Domain	IPR016347	M-assoc_diazepam-bd-inh	InterPro	0.040466	1	1	ACBD5
Domain	PF02920	Integrase_DNA	Pfam	0.040466	1	1	PPFIBP2
Domain	IPR006953	Uso1_p115_head	InterPro	0.040466	1	1	USO1
Domain	PF05808	Podoplanin	Pfam	0.040466	1	1	PDPN
Domain	IPR008284	MoCF_biosynth_CS	InterPro	0.040466	1	1	GPHN
Domain	IPR018978	Ribosome_mat_SBDS_C	InterPro	0.040466	1	1	SBDS
Domain	IPR010497	Epoxide_hydro_N	InterPro	0.040466	1	1	EPHX1
Domain	PS01079	MOCF_BIOSYNTHESIS_2	PROSITE	0.040466	1	1	GPHN
Domain	PF08127	Propeptide_C1	Pfam	0.040466	1	1	CTSB
Domain	IPR002434	Na/ntran_symport_taurine	InterPro	0.040466	1	1	SLC6A6
Domain	PF01106	NifU	Pfam	0.040466	1	1	NFU1
Domain	PF03454	MoeA_C	Pfam	0.040466	1	1	GPHN
Domain	IPR000976	Wilms_tumour_N	InterPro	0.040466	1	1	WT1
Domain	IPR015598	Rab18	InterPro	0.040466	1	1	RAB18
Domain	IPR002245	Cl_channel-3	InterPro	0.040466	1	1	CLCN3
Domain	IPR002388	AnnexinI	InterPro	0.040466	1	1	ANXA1
Domain	IPR005061	DUF292_euk	InterPro	0.040466	1	1	KIAA0174
Domain	IPR019342	NADH_UbQ_OxRdtase_FeS-su5	InterPro	0.040466	1	1	NDUFS5
Domain	PS51252	ANTISTASIN	PROSITE	0.040466	1	1	CRIM1
Domain	IPR016473	dCMP_deaminase	InterPro	0.040466	1	1	DCTD
Domain	IPR018443	Carbonic_anhydrase_CA13	InterPro	0.040466	1	1	CA13
Domain	IPR002549	UPF0118	InterPro	0.040466	1	1	C9orf5
Domain	IPR015643	Peptidase_C1A_cathepsin-B	InterPro	0.040466	1	1	CTSB
Domain	IPR022894	Oligoribonuclease	InterPro	0.040466	1	1	REXO2
Domain	IPR019034	DUF2462	InterPro	0.040466	1	1	C19orf53
Domain	IPR016292	Epoxide_hydrolase	InterPro	0.040466	1	1	EPHX1
Domain	IPR009890	EI24	InterPro	0.040466	1	1	EI24
Domain	IPR012879	DUF1682	InterPro	0.040466	1	1	CCDC47
Domain	IPR015677	TOB1	InterPro	0.040466	1	1	TOB1
Domain	IPR006986	Nab1_C	InterPro	0.040466	1	1	NAB1
Domain	PF10200	Ndufs5	Pfam	0.040466	1	1	NDUFS5
Domain	IPR006213	Bax_inhbtr1_CS	InterPro	0.040466	1	1	TMBIM6
Domain	PF02597	ThiS	Pfam	0.040466	1	1	MOCS2
Domain	IPR019460	Autophagy-rel_prot_11	InterPro	0.040466	1	1	RB1CC1
Domain	IPR015145	L27_N	InterPro	0.040466	1	1	MPP5
Domain	PS51289	GLG1_C_RICH	PROSITE	0.040466	1	1	GLG1
Domain	IPR010516	SAP18	InterPro	0.040466	1	1	SAP18
Domain	IPR015558	C_Jun	InterPro	0.040466	1	1	JUN
Domain	PF01172	SBDS	Pfam	0.040466	1	1	SBDS
Domain	IPR015442	Integrin_bsu-8-like_C	InterPro	0.040466	1	1	ITGB8
Domain	PF10251	PEN-2	Pfam	0.040466	1	1	PSENEN
Domain	IPR000935	Thrmbn_rcpt	InterPro	0.040466	1	1	F2R
Domain	IPR005434	GABBAa4_rcpt	InterPro	0.040466	1	1	GABRA4
Domain	IPR014824	NIF_FeS_clus_asmbl_NifU-like_N	InterPro	0.040466	1	1	NFU1
Domain	IPR002392	AnnexinV	InterPro	0.040466	1	1	ANXA5
Domain	PF01592	NifU_N	Pfam	0.040466	1	1	ISCU
Domain	IPR018112	Prot_inh_I15_antistasin	InterPro	0.040466	1	1	CRIM1
Domain	PF01594	UPF0118	Pfam	0.040466	1	1	C9orf5
Domain	PF00839	Cys_rich_FGFR	Pfam	0.040466	1	1	GLG1
Domain	IPR017403	Podocalyxin-like_p1	InterPro	0.040466	1	1	PODXL
Domain	PF04593	SelP_C	Pfam	0.040466	1	1	SEPP1
Domain	IPR017250	Hist_deAcase_cplx_SAP18_su	InterPro	0.040466	1	1	SAP18
Domain	PF01194	RNA_pol_N	Pfam	0.040466	1	1	POLR2L
Domain	IPR004094	Prot_inh_I15_antistasin-like	InterPro	0.040466	1	1	CRIM1
Domain	PF04549	CD47	Pfam	0.040466	1	1	CD47
Domain	PF08534	Redoxin	Pfam	0.040466	1	1	PRDX5
Domain	IPR017155	Hist-Lys_N-MeTrfase_SET	InterPro	0.040466	1	1	SETD7
Domain	PF04902	Nab1	Pfam	0.040466	1	1	NAB1
Domain	IPR007671	Selenoprotein-P_N	InterPro	0.040466	1	1	SEPP1
Domain	PF03494	Beta-APP	Pfam	0.040466	1	1	APP
Domain	PF08231	SYF2	Pfam	0.040466	1	1	SYF2
Domain	IPR017873	Cys-rich_GLG1_repeat_euk	InterPro	0.040466	1	1	GLG1
Domain	PF12054	DUF3535	Pfam	0.040466	1	1	BTAF1
Domain	SM00254	ShKT	SMART	0.040466	1	1	MMP23B
Domain	IPR008568	UCP010045_TM_euk	InterPro	0.040466	1	1	TMEM111
Domain	G3DSA:4.10.230.10	Amyloid_glyco_Abeta	Gene3D	0.040466	1	1	APP
Domain	IPR008465	DAG1	InterPro	0.040466	1	1	DAG1
Domain	IPR001893	Cys-rich_GLG1_repeat	InterPro	0.040466	1	1	GLG1
Domain	SM00932	Nfu_N	SMART	0.040466	1	1	NFU1
Domain	PF09377	SBDS_C	Pfam	0.040466	1	1	SBDS
Domain	IPR014430	Ino-phos-ceramide-B_Hydrxlase	InterPro	0.040466	1	1	FA2H
Domain	IPR015613	TIMP2	InterPro	0.040466	1	1	TIMP2
Domain	IPR018430	Carbonic_anhydrase_CA12	InterPro	0.040466	1	1	CA12
Domain	PF04592	SelP_N	Pfam	0.040466	1	1	SEPP1
Domain	IPR019168	Transmembrane_protein_188	InterPro	0.040466	1	1	TMEM188
Domain	IPR017000	M-anchored_Ub-fold_HCG-1	InterPro	0.040466	1	1	UBL3
Domain	IPR001710	Adrenomedullin	InterPro	0.040466	1	1	ADM
Domain	IPR015601	Ras_Rab21-like	InterPro	0.040466	1	1	RAB21
Domain	PF07946	DUF1682	Pfam	0.040466	1	1	CCDC47
Domain	IPR013270	CD47_Vset	InterPro	0.040466	1	1	CD47
Domain	PS01044	SQUALEN_PHYTOEN_SYN_1	PROSITE	0.040466	1	1	FDFT1
Domain	PF03453	MoeA_N	Pfam	0.040466	1	1	GPHN
Domain	G3DSA:3.30.1370.70	NIF_FeS_clus_asmbl_NifU-like_N	Gene3D	0.040466	1	1	NFU1
Domain	IPR013260	mRNA_splic_SYF2	InterPro	0.040466	1	1	SYF2
Domain	IPR006449	Squal_synth	InterPro	0.040466	1	1	FDFT1
Domain	PF09771	Tmemb_18A	Pfam	0.040466	1	1	TMEM188
Domain	IPR006955	Uso1_p115_C	InterPro	0.040466	1	1	USO1
Domain	IPR016046	Spt4-like	InterPro	0.040466	1	1	SUPT4H1
Domain	IPR007672	SelP_C	InterPro	0.040466	1	1	SEPP1
Domain	IPR002170	GPCR_2_parathyroid_rcpt	InterPro	0.040466	1	1	PTH1R
Domain	PF03398	DUF292	Pfam	0.040466	1	1	KIAA0174
Domain	IPR013740	Redoxin	InterPro	0.040466	1	1	PRDX5
Domain	IPR005418	ZonOcculS1	InterPro	0.040466	1	1	TJP1
Domain	PF04871	Uso1_p115_C	Pfam	0.040466	1	1	USO1
Domain	IPR003448	Mopterin_biosynth_MoaE	InterPro	0.040466	1	1	MOCS2
Domain	PF01990	ATP-synt_F	Pfam	0.040466	1	1	ATP6V1F
Domain	IPR019783	Ribosome_mat_SBDS_N	InterPro	0.040466	1	1	SBDS
Domain	IPR002389	AnnexinII	InterPro	0.040466	1	1	ANXA2
Domain	IPR005111	MoeA_C_domain_IV	InterPro	0.040466	1	1	GPHN
Domain	IPR020705	Tyr_prot_kinase_rcpt_MER	InterPro	0.040466	1	1	MERTK
Domain	IPR000720	Pep_amidat_mOase	InterPro	0.040466	1	1	PAM
Domain	IPR013147	CD47_TM	InterPro	0.040466	1	1	CD47
Domain	PF02057	Glyco_hydro_59	Pfam	0.040466	1	1	GALC
Domain	IPR008218	ATPase_V1/A1-cplx_fsu	InterPro	0.040466	1	1	ATP6V1F
Domain	IPR001758	Prost_EP4_rcpt	InterPro	0.040466	1	1	PTGER4
Domain	IPR009231	Chloride_chnl_CLIC-like	InterPro	0.040466	1	1	CLCC1
Domain	G3DSA:2.10.22.10	Prot_inh_antistn	Gene3D	0.040466	1	1	CRIM1
Domain	IPR008783	Podoplanin	InterPro	0.040466	1	1	PDPN
Domain	PF09412	XendoU	Pfam	0.040466	1	1	ENDOU
Domain	PD002830	NIF_FeS_clus_asmbl_NifU_C	ProDom	0.040466	1	1	NFU1
Domain	PF02165	WT1	Pfam	0.040466	1	1	WT1
Domain	IPR016629	RNA_pol_I_TAF1A/TAFI48	InterPro	0.040466	1	1	TAF1A
Domain	IPR010034	Mopterin_su_1	InterPro	0.040466	1	1	MOCS2
Domain	PF06487	SAP18	Pfam	0.040466	1	1	SAP18
Domain	IPR013803	Amyloid_glyco_Abeta	InterPro	0.040466	1	1	APP
Domain	PF09060	L27_N	Pfam	0.040466	1	1	MPP5
Domain	IPR011339	ISC_FeS_clus_asmbl_IscU	InterPro	0.040466	1	1	ISCU
Domain	IPR008355	Interferon_gamma_rcpt_asu	InterPro	0.040466	1	1	IFNGR1
Domain	IPR022707	DUF3535	InterPro	0.040466	1	1	BTAF1
Domain	IPR008012	UMP1	InterPro	0.040466	1	1	POMP
Domain	IPR002871	NIF_FeS_clus_asmbl_NifU_N	InterPro	0.040466	1	1	ISCU
Domain	IPR001286	Glyco_hydro_59	InterPro	0.040466	1	1	GALC
Domain	IPR015473	Annexins_V	InterPro	0.040466	1	1	ANXA5
Domain	IPR007702	Ocnus	InterPro	0.040466	1	1	PHPT1
Domain	IPR015684	Synaptopodin	InterPro	0.040466	1	1	SYNPO
Domain	IPR020817	Mo_cofactor_synthesis	InterPro	0.040466	1	1	GPHN
Domain	IPR011107	PPI_Ypi1	InterPro	0.040466	1	1	PPP1R11
Domain	PF08923	MAPKK1_Int	Pfam	0.040466	1	1	MAPKSP1
Domain	PF10479	FSA_C	Pfam	0.040466	1	1	KIAA1109
Domain	PF05934	MCLC	Pfam	0.040466	1	1	CLCC1
Domain	IPR021126	Interferon_gamma_pox/mammal	InterPro	0.040466	1	1	IFNGR1
Domain	PF02822	Antistasin	Pfam	0.040466	1	1	CRIM1
[truncated: 1,606 more rows]
