# Supplementary material for: Defining the Molecular Character of the Developing and Adult Kidney Podocyte
Source: PLoS One. 2011 Sep 8;6(9):e24640. doi: 10.1371/journal.pone.0024640 (PMC3169617; doi:10.1371/journal.pone.0024640)
Supplement: Table S3 — List of podocyte expressed genes associated with receptor activity. (XLS) [file pone.0024640.s005.xls]

UniqueSortedTranscriptClusterID	genesymbol	genedescription	~raw signal expression level
10361897	Ifngr1	interferon gamma receptor 1	1800
10373610	Olfr767	olfactory receptor 767	200
10387625	Chrnb1	"cholinergic receptor, nicotinic, beta polypeptide 1 (muscle)"	400
10388579	Gosr1	golgi SNAP receptor complex member 1	350
10390117	Itga3	integrin alpha 3	750
10406205	Erap1	endoplasmic reticulum aminopeptidase 1	220
10407173	Il6st	interleukin 6 signal transducer	2200
10410039	Ptch1	patched homolog 1	350
10411229	F2r	coagulation factor II (thrombin) receptor	500
10412267	Itga2	integrin alpha 2	350
10413733	Sema3g	"sema domain, immunoglobulin domain (Ig), short basic domain, secreted, (semaphorin) 3G"	550
10418927	Bmpr1a	"bone morphogenetic protein receptor, type 1A"	750
10423520	Sema5a	"sema domain, seven thrombospondin repeats (type 1 and type 1-like), transmembrane domain (TM) and short cytoplasmic domain, (semaphorin) 5A"	1100
10427461	Ptger4	prostaglandin E receptor 4 (subtype EP4)	250
10427796	Npr3	natriuretic peptide receptor 3	4500
10435305	Itgb5	integrin beta 5	1700
10440344	Robo2	roundabout homolog 2 (Drosophila)	2400
10445241	Tnfrsf21	"tumor necrosis factor receptor superfamily, member 21"	350
10448094	Lnpep	leucyl/cystinyl aminopeptidase	1000
10453747	Colec12	collectin sub-family member 12	1100
10473281	Itgav	integrin alpha V	1700
10475890	Mertk	c-mer proto-oncogene tyrosine kinase	2900
10483046	Dpp4	dipeptidylpeptidase 4	7500
10496519	Unc5c	unc-5 homolog C (C. elegans)	400
10499811	Npr1	natriuretic peptide receptor 1	550
10506298	Leprot	leptin receptor overlapping transcript	600
10506939	Eps15	epidermal growth factor receptor pathway substrate 15	1000
10513158	Ptpn3	"protein tyrosine phosphatase, non-receptor type 3"	300
10519747	Sema3e	"sema domain, immunoglobulin domain (Ig), short basic domain, secreted, (semaphorin) 3E"	1600
10522324	Gabrb1	"gamma-aminobutyric acid (GABA) A receptor, subunit beta 1"	200
10525439	P2rx4	"purinergic receptor P2X, ligand-gated ion channel 4"	300
10528268	Ptpn12	"protein tyrosine phosphatase, non-receptor type 12"	1100
10530421	Gabra4	"gamma-aminobutyric acid (GABA) A receptor, subunit alpha 4"	300
10541484	M6pr|M6pr-ps	"mannose-6-phosphate receptor, cation dependent | mannose-6-phosphate receptor, pseudogene"	480
10542414	Ptpro	"protein tyrosine phosphatase, receptor type, O"	3500
10543306	Tspan12	tetraspanin 12	800
10546803	Itpr1|Gm10429	"inositol 1,4,5-triphosphate receptor 1 | predicted gene 10429"	220
10576661	Itgb1	integrin beta 1 (fibronectin receptor beta)	3700
10583145	Tmem123	transmembrane protein 123	700
10586700	Rora	RAR-related orphan receptor alpha	270
10589368	Plxnb1	plexin B1	300
10597239	Pth1r	parathyroid hormone 1 receptor	600
10599174	Il13ra1	"interleukin 13 receptor, alpha 1"	600
10607870	Tlr7	toll-like receptor 7	290
