# Supplementary material for: Defining the Molecular Character of the Developing and Adult Kidney Podocyte
Source: PLoS One. 2011 Sep 8;6(9):e24640. doi: 10.1371/journal.pone.0024640 (PMC3169617; doi:10.1371/journal.pone.0024640)
Supplement: Table S4 — List of podocyte expressed genes associated with receptor binding. (XLS) [file pone.0024640.s006.xls]

UniqueSortedTranscriptClusterID	genesymbol	genedescription	~raw expression level
10347933	Sp140|Arhgef12|C130026I21Rik|A530032D15Rik|LOC100040994|LOC100041057	Sp140 nuclear body protein | Rho guanine nucleotide exchange factor (GEF) 12 | RIKEN cDNA C130026I21 gene | RIKEN cDNA A530032D15Rik gene | similar to RIKEN cDNA C130026I21 gene | similar to C130026I21Rik protein	1500
10354897	Trak2	"trafficking protein, kinesin binding 2"	260
10362201	Ctgf	connective tissue growth factor	550
10372618	Frs2	fibroblast growth factor receptor substrate 2	220
10374455	Spred2	"sprouty-related, EVH1 domain containing 2"	1500
10393559	Timp2	tissue inhibitor of metalloproteinase 2	900
10394862	Asap2|Itgb1bp1	"ArfGAP with SH3 domain, ankyrin repeat and PH domain 2 | integrin beta 1 binding protein 1"	330
10395259	Nampt	nicotinamide phosphoribosyltransferase	350
10396740	Gphn	gephyrin	230
10410039	Ptch1	patched homolog 1	330
10412267	Itga2	integrin alpha 2	330
10419274	Gmfb	"glia maturation factor, beta"	1650
10427095	Tenc1	tensin like C1 domain-containing phosphatase	410
10435305	Itgb5	integrin beta 5	1700
10451198	Vegfa	vascular endothelial growth factor A	1500
10471555	Angptl2	angiopoietin-like 2	2100
10494761	Vtcn1	V-set domain containing T cell activation inhibitor 1	320
10497817	Anxa5	annexin A5	1100
10502105	Egf	epidermal growth factor	600
10502240	Npnt	nephronectin	1600
10514668	Jak1	Janus kinase 1	1500
10556297	Adm	adrenomedullin	1300
10576661	Itgb1	integrin beta 1 (fibronectin receptor beta)	3600
10582862	Arhgef12|Sp140	Rho guanine nucleotide exchange factor (GEF) 12 | Sp140 nuclear body protein	1100
10589929	Cmtm6	CKLF-like MARVEL transmembrane domain containing 6	300
10592655	Arhgef12	Rho guanine nucleotide exchange factor (GEF) 12	1100
10597461	Cmtm7|Gm9888	CKLF-like MARVEL transmembrane domain containing 7 | predicted gene 9888	700
10600936	Efnb1	ephrin B1	550
