# Supplementary material for: Defining the Molecular Character of the Developing and Adult Kidney Podocyte
Source: PLoS One. 2011 Sep 8;6(9):e24640. doi: 10.1371/journal.pone.0024640 (PMC3169617; doi:10.1371/journal.pone.0024640)
Supplement: Table S6 — List of podocyte expressed genes associated with transcription. (XLS) [file pone.0024640.s008.xls]

UniqueSortedTranscriptClusterID	genesymbol	genedescription	~raw signal
10344658	Rb1cc1	RB1-inducible coiled-coil 1	700
10348493	Lrrfip1	leucine rich repeat (in FLII) interacting protein 1	450
10354494	Nab1	Ngfi-A binding protein 1	500
10357875	Btg2	"B-cell translocation gene 2, anti-proliferative"	480
10368240	Tcf21	transcription factor 21	3000
10368575	Gm3258|Supt4h1	predicted gene 3258 | suppressor of Ty 4 homolog 1 (S. cerevisiae)	1600
10374083	Aebp1	AE binding protein 1	260
10375973	Taf13	"TAF13 RNA polymerase II, TATA box binding protein (TBP)-associated factor"	600
10380129	Supt4h1|Gm3258	suppressor of Ty 4 homolog 1 (S. cerevisiae) | predicted gene 3258	3000
10388884	Nlk	nemo like kinase	2100
10390271	Nfe2l1	"nuclear factor, erythroid derived 2,-like 1"	1400
10404774	Hivep1	human immunodeficiency virus type I enhancer binding protein 1	1600
10406845	Foxd1	forkhead box D1	2600
10411709	Cdk7	cyclin-dependent kinase 7	200
10415642	Sap18	Sin3-associated polypeptide 18	1500
10421526	Rb1	retinoblastoma 1	300
10421950	Dach1	dachshund 1 (Drosophila)	1000
10427290	Hoxc8	homeobox C8	500
10427293	Hoxc6	homeobox C6	600
10427303	Hoxc4	homeobox C4	200
10429327	Eif2c2	"eukaryotic translation initiation factor 2C, 2"	300
10435769	Zbtb20	zinc finger and BTB domain containing 20	600
10445909	Kat2b	K(lysine) acetyltransferase 2B	170
10446656	Lpin2	lipin 2	1250
10453678	Zeb1	zinc finger E-box binding homeobox 1	300
10462237	Smarca2	"SWI/SNF related, matrix associated, actin dependent regulator of chromatin, subfamily a, member 2"	800
10472501	Lass6	"LAG1 homolog, ceramide synthase 6"	1000
10474295	Wt1	Wilms tumor 1 homolog	2000
10484402	Ctnnd1	"catenin (cadherin associated protein), delta 1"	650
10485562	Hipk3	homeodomain interacting protein kinase 3	900
10487267	Polr2l	polymerase (RNA) II (DNA directed) polypeptide L	2000
10489246	Mafb	"v-maf musculoaponeurotic fibrosarcoma oncogene family, protein B (avian)"	650
10494227	Lass2	"LAG1 homolog, ceramide synthase 2"	400
10494428	Txnip	thioredoxin interacting protein	500
10498064	Setd7	SET domain containing (lysine methyltransferase) 7	540
10505587	Kdm4c	lysine (K)-specific demethylase 4C	450
10507299	Gpbp1l1	GC-rich promoter binding protein 1-like 1	500
10508436	Sync|Rbbp4	syncoilin | retinoblastoma binding protein 4	650
10514466	Jun		450
10516590	Zbtb8a	zinc finger and BTB domain containing 8a	350
10522265	Slc30a9	"solute carrier family 30 (zinc transporter), member 9"	600
10530733	Clock	circadian locomoter output cycles kaput	560
10543448	Wasl	Wiskott-Aldrich syndrome-like (human)	760
10544002	Creb3l2	cAMP responsive element binding protein 3-like 2	200
10544148	Jhdm1d	jumonji C domain-containing histone demethylase 1 homolog D (S. cerevisiae)	600
10545283	Smyd1	SET and MYND domain containing 1	300
10547009	Vgll4	vestigial like 4 (Drosophila)	350
10569200	Polr2l	polymerase (RNA) II (DNA directed) polypeptide L	170
10576051	Foxc2	forkhead box C2	4200
10580473	Zfp423	zinc finger protein 423	360
10586700	Rora	RAR-related orphan receptor alpha	270
10598107	Taf1a	"TATA box binding protein (Tbp)-associated factor, RNA polymerase I, A"	450
10604393	Elf4	E74-like factor 4 (ets domain transcription factor)	270
10606315	Taf9b	"TAF9B RNA polymerase II, TATA box binding protein (TBP)-associated factor"	600
