# Supplementary material for: Defining the Molecular Character of the Developing and Adult Kidney Podocyte
Source: PLoS One. 2011 Sep 8;6(9):e24640. doi: 10.1371/journal.pone.0024640 (PMC3169617; doi:10.1371/journal.pone.0024640)
Supplement: Table S9 — Table of primers used to make probes for in situ hybridizations. (XLS) [file pone.0024640.s011.xls]

## Sheet: Sheet1
Gene	5’ primer sequence	3’ primer sequence including T7 linker
Foxd1	TTCGGATTCTTGGACCAGAC	CGATGTTAATACGACTCACTATAGGGGAAAGGGACAATTCAGCCAA
Synpo	GCTTCTTCCTCCAACACTGC	CGATGTTAATACGACTCACTATAGGGTACTTGACTTCCCACCCAGG
Sgip1	GCAGTCTGGAATGCTGAACA	CGATGTTAATACGACTCACTATAGGGTCTCTGTAAGCATTGTGCCG
Clic5	TAGAGGGGTGGACATTCTGC	CGATGTTAATACGACTCACTATAGGGGCTGGGAGGGAAATATTGGT
Tdrd5	GCCCGATGTGGTTAGTGTCT	CGATGTTAATACGACTCACTATAGGGGGGTTGTGAAAAGTGTGCCT
Ptpro	GTGGCTGAGGAAGAAGCAAC	CGATGTTAATACGACTCACTATAGGGCACGTCTTCCTGTGTAGCCA
Npr3	AGGGCTCAATGAGGAGGATT	CGATGTTAATACGACTCACTATAGGGTTCTGCTCCGTTGATGTCTG
Eya4	CAGCTTTGCACCATCGTCTA	CGATGTTAATACGACTCACTATAGGGCCTGTTGGCAAACAAAGGTT
Gpsm3	CCGGCTTCTTGAAGACAAAG	CGATGTTAATACGACTCACTATAGGGCAGACAGACTCAGCAGCAGG
Rhpn1	AGCTGCTGAAAGAGGAGCTG	CGATGTTAATACGACTCACTATAGGGCAGAGGCTGGCAGTAAAAGG
Sncaip	CCAGTGAAGCGAGTTTCTCC	CGATGTTAATACGACTCACTATAGGGCTCCTCTGTTTTGGCTCCTG
